# Supplementary material for: Machine Learning Modelling, Single‐Cell Landscape Profiling and Spatial Transcriptomics Provide New Insights Into SUMOylation in Head and Neck Squamous Cell Carcinoma
Source: IET Syst Biol. 2026 Jul 29;20(1):e70082. doi: 10.1049/syb2.70082 (PMC13420368; doi:10.1049/syb2.70082)
Supplement: Supplementary file 2 — Supporting Information S2 [file SYB2-20-e70082-s001.xlsx]

## Sheet: Table S1
Table S1 Differentially expressed genes in HNSCC
gene symbol	logFC	p.value	q.value
ADH1B	-2.06627	2.79132e-68	4.97246e-64
NRG2	-1.29033	1.11967e-67	9.97289e-64
MYOC	-2.36933	1.52757e-63	9.07068e-60
CRISP3	-5.82348	2.71615e-63	1.20964e-59
PLIN1	-2.00419	1.73888e-62	6.19528e-59
GPD1	-2.80778	4.76201e-60	1.41384e-56
CIDEC	-1.68002	4.44003e-59	1.12993e-55
COLGALT1	1.88814	6.78054e-58	1.34209e-54
MYBL2	2.63317	8.8498e-58	1.5765e-54
CDCA5	2.33092	1.0195e-56	1.65104e-53
TGFB1	2.03403	1.27602e-56	1.89425e-53
GPRIN1	2.21524	3.87321e-56	5.30749e-53
HMGCS2	-2.27246	3.13089e-55	3.98384e-52
ADIPOQ	-1.87815	8.2374e-55	9.78274e-52
KIF2C	2.27375	9.97056e-53	1.1101e-49
UBE2C	2.42766	2.33954e-52	2.45156e-49
BIRC5	2.25082	4.77677e-52	4.4786e-49
CENPA	2.13718	1.19452e-50	1.01329e-47
PKMYT1	2.17122	2.16984e-50	1.75698e-47
MYZAP	-1.8177	8.84961e-50	6.85421e-47
PLK1	2.14185	3.02314e-49	2.24393e-46
BLOC1S3	1.28026	6.6605e-49	4.74601e-46
CDC20	2.2838	7.4694e-49	5.11769e-46
TPX2	2.39755	1.45003e-48	9.567e-46
ATP6V0A4	-2.74936	2.48572e-48	1.58145e-45
ARSF	-1.61846	2.60258e-48	1.5987e-45
PARP12	1.80542	9.8045e-48	5.82191e-45
AQP7	-1.11079	1.32772e-47	7.62968e-45
TK1	2.27077	1.47712e-47	8.22297e-45
CD276	2.23407	1.73039e-47	9.06621e-45
FAM107A	-2.3581	2.16753e-47	1.10321e-44
MRGBP	1.58183	2.86835e-47	1.41935e-44
CEP55	2.33337	6.27087e-47	3.01917e-44
AURKA	2.08564	8.09224e-47	3.79356e-44
COL4A1	3.06775	8.95093e-47	4.08851e-44
MFAP2	3.08073	1.17731e-46	5.24313e-44
EDN3	-1.89774	3.186e-46	1.35132e-43
BMP1	2.02246	3.93686e-46	1.63096e-43
PRR11	1.88733	1.14856e-45	4.65009e-43
CFAP251	2.13103	1.25371e-45	4.96302e-43
SLC27A6	-1.9799	1.99999e-45	7.74518e-43
SH2D2A	2.10003	2.42897e-45	8.879e-43
NETO2	2.06556	2.43534e-45	8.879e-43
COL4A2	2.80095	2.4423e-45	8.879e-43
COL7A1	2.70971	4.87406e-45	1.73653e-42
CDC45	2.11986	9.77069e-45	3.3603e-42
CCNB2	2.04086	9.80888e-45	3.3603e-42
FSCN1	2.30409	1.31122e-44	4.37025e-42
CAB39L	-1.48306	1.32477e-44	4.37025e-42
CDC25B	2.02043	1.69884e-44	5.50238e-42
KPNA2	1.7145	2.36617e-44	7.52696e-42
SH3BGRL2	-3.24663	4.57801e-44	1.43075e-41
AURKB	2.25267	1.0828e-43	3.32569e-41
AUNIP	1.72312	1.12882e-43	3.40826e-41
HOMER3	1.86517	1.17854e-43	3.45074e-41
SERPINH1	2.53518	1.18163e-43	3.45074e-41
PLIN4	-2.60636	1.21932e-43	3.49084e-41
WDR53	1.36336	1.23455e-43	3.49084e-41
PSMB2	1.16059	1.49936e-43	4.17337e-41
ACOT7	1.61886	1.59863e-43	4.38122e-41
CDCA3	1.86641	3.35136e-43	9.04562e-41
CDC6	2.04985	3.98874e-43	1.04944e-40
CYP2F1	-1.72104	4.00595e-43	1.04944e-40
SLC26A6	1.48367	8.13921e-43	2.10133e-40
UBE2S	1.94901	1.25453e-42	3.19259e-40
KIF4A	2.06853	1.90194e-42	4.77198e-40
SLC52A2	1.4705	2.23077e-42	5.51929e-40
FAM3D	-4.32641	4.07043e-42	9.93295e-40
TPBG	1.89723	4.14274e-42	9.97281e-40
RAD51	1.76596	4.36691e-42	1.03723e-39
NRM	1.58237	6.00616e-42	1.40781e-39
LOXL2	3.00739	9.29611e-42	2.15066e-39
PLAU	2.95596	1.53681e-41	3.50984e-39
SHCBP1	1.66316	2.2763e-41	5.13291e-39
CDCA4	1.64383	2.87824e-41	6.40911e-39
MMP9	3.99894	3.02052e-41	6.6429e-39
SLC38A3	-1.46124	4.48154e-41	9.73587e-39
CKS1B	1.78524	5.86074e-41	1.24552e-38
FMO2	-3.63775	5.87313e-41	1.24552e-38
DLGAP5	2.01221	6.25652e-41	1.31122e-38
USB1	1.50553	8.20897e-41	1.7004e-38
MAP4K2	1.48655	9.07565e-41	1.85832e-38
HJURP	2.02499	1.08753e-40	2.20151e-38
CDKN3	1.87798	2.11912e-40	4.19444e-38
PTK7	1.96923	2.2118e-40	4.32978e-38
C1QTNF6	2.54929	2.46362e-40	4.77031e-38
CBX3	1.34889	3.82005e-40	7.31724e-38
ZNF707	1.28039	5.48854e-40	1.02919e-37
BCL2L12	1.42161	7.84659e-40	1.45603e-37
TTYH3	2.16703	8.85945e-40	1.62703e-37
SPAG5	1.88607	1.35605e-39	2.46497e-37
HSD17B6	1.55458	1.67983e-39	3.02268e-37
AATF	1.11313	1.78909e-39	3.18709e-37
LAMC2	3.85374	2.4946e-39	4.39988e-37
TAGLN2	1.17453	2.74965e-39	4.80218e-37
CDCA8	2.02719	3.37726e-39	5.84102e-37
TMEM132A	2.03844	3.45381e-39	5.91597e-37
PEBP4	-2.37779	3.65881e-39	6.20744e-37
EXO1	1.87484	5.07249e-39	8.52465e-37
FEN1	1.67587	6.00407e-39	9.99593e-37
RPN1	1.14077	6.12798e-39	1.01078e-36
TEDC2	1.82521	6.30744e-39	1.03083e-36
MMP1	5.29426	7.43718e-39	1.20442e-36
KIF18B	1.98528	7.79863e-39	1.25157e-36
ARFGAP1	1.23713	8.12169e-39	1.29178e-36
MTFR2	1.61822	9.13649e-39	1.44033e-36
SLC66A1	1.03125	1.24307e-38	1.94246e-36
TACC3	1.63758	1.31444e-38	2.03613e-36
CCM2	1.4316	1.41758e-38	2.17696e-36
ORC6	1.73784	1.95255e-38	2.97289e-36
CFTR	-1.39027	2.19554e-38	3.31453e-36
PLOD1	1.86783	2.29198e-38	3.43104e-36
MMP12	3.80413	3.23223e-38	4.79824e-36
TRIP13	2.05442	3.33891e-38	4.91565e-36
WDR54	1.94922	3.38311e-38	4.93989e-36
C9orf152	-1.97312	3.86483e-38	5.5974e-36
RORC	-2.01706	4.05376e-38	5.82368e-36
CDH24	1.72245	4.3074e-38	6.13856e-36
GNA12	1.7557	4.7273e-38	6.6835e-36
MSANTD3	1.37464	4.90515e-38	6.88034e-36
P3H1	1.95371	6.0548e-38	8.36125e-36
SNX10	2.03856	6.34001e-38	8.68776e-36
TROAP	1.93525	9.04753e-38	1.221e-35
AP5Z1	1.11233	9.39042e-38	1.25775e-35
TMEM184B	1.42628	1.05461e-37	1.402e-35
LPCAT1	1.93027	1.08435e-37	1.43086e-35
MELK	2.07438	1.21958e-37	1.59747e-35
KIF23	1.81345	1.28539e-37	1.67138e-35
MMP11	4.23997	1.31193e-37	1.69353e-35
C16orf89	-1.82	1.77089e-37	2.25334e-35
GTSE1	1.87789	1.93389e-37	2.44328e-35
MTHFD1L	1.67565	2.19204e-37	2.74994e-35
CLEC3B	-2.08287	2.27979e-37	2.82029e-35
ISG15	3.67847	2.79717e-37	3.43647e-35
PPP1R1A	-2.3064	3.44629e-37	4.20494e-35
CTHRC1	3.38029	3.52457e-37	4.2712e-35
VAV2	1.97682	3.7232e-37	4.48143e-35
PLOD3	2.00231	4.89785e-37	5.85573e-35
GREM2	-1.42583	5.54479e-37	6.58499e-35
NCLN	1.2036	6.31258e-37	7.44718e-35
ALG3	1.43754	7.75375e-37	9.0872e-35
KIF22	1.37109	8.51571e-37	9.91496e-35
DCAF15	1.01952	1.01025e-36	1.16861e-34
CCNE1	1.63351	1.51051e-36	1.73601e-34
BUB1	1.78708	1.56293e-36	1.78475e-34
TUBB	1.30179	1.65438e-36	1.87715e-34
FBXL6	1.41991	1.8103e-36	2.04105e-34
COL1A1	4.02296	1.85954e-36	2.08339e-34
TONSL	1.71068	2.02978e-36	2.25991e-34
FOXM1	2.27771	2.0633e-36	2.28295e-34
CFL1	1.11771	2.29505e-36	2.50823e-34
PLIN5	-1.31207	2.63488e-36	2.86205e-34
PRIM2	1.39378	3.2563e-36	3.51563e-34
KIFC1	1.88671	3.53474e-36	3.79324e-34
MUC21	-5.19024	3.82771e-36	4.08305e-34
CLSPN	1.63651	4.00396e-36	4.24563e-34
NDC80	1.94213	4.43441e-36	4.67423e-34
EXT1	1.6858	4.53728e-36	4.75454e-34
YWHAH	1.07518	4.94823e-36	5.15484e-34
GPD1L	-2.02355	5.06819e-36	5.24912e-34
DTL	1.96482	5.19364e-36	5.34794e-34
C16orf74	2.04152	7.05201e-36	7.2198e-34
CDK1	1.84149	7.52288e-36	7.65786e-34
OCIAD2	1.65633	1.00645e-35	1.01869e-33
GNB5	1.05143	1.03314e-35	1.0398e-33
SAMD1	1.193	1.07352e-35	1.07437e-33
RFC4	1.97915	1.23322e-35	1.2273e-33
CHEK1	1.54828	1.49661e-35	1.48114e-33
SPINDOC	1.67152	1.94688e-35	1.91611e-33
NEK2	1.92758	3.29057e-35	3.22078e-33
PCGF1	1.02528	3.51744e-35	3.42403e-33
ATP6V1C1	1.20182	5.00159e-35	4.81612e-33
CENPO	1.3406	5.22437e-35	5.0036e-33
CCNB1	1.84043	5.97589e-35	5.69275e-33
AQP4	-1.02466	6.34098e-35	6.00842e-33
ARHGEF1	1.10641	6.74966e-35	6.36182e-33
CGNL1	-2.19471	7.17292e-35	6.72518e-33
CYP4B1	-3.30345	7.43216e-35	6.93176e-33
CIP2A	1.80715	7.66594e-35	7.11255e-33
KLHDC7A	-1.16273	7.8817e-35	7.27485e-33
NCAPH	1.73442	8.29167e-35	7.61381e-33
TUBG1	1.06365	8.78726e-35	8.0275e-33
CCNF	1.57893	1.28825e-34	1.17087e-32
GINS1	1.745	1.33174e-34	1.20424e-32
NUTF2	1.10986	1.53249e-34	1.37877e-32
COL27A1	1.99016	1.64645e-34	1.47386e-32
CKS2	1.88579	2.12317e-34	1.89111e-32
MOGS	1.10921	2.28396e-34	2.02421e-32
CA9	4.21984	2.43543e-34	2.14776e-32
NDRG2	-2.3314	2.7399e-34	2.39257e-32
GDI1	1.06431	3.61694e-34	3.12777e-32
COBL	-1.96398	4.13575e-34	3.53893e-32
PPP1R18	1.54092	4.15199e-34	3.53893e-32
SNAI2	1.96665	4.47106e-34	3.79274e-32
CYRIB	1.16781	4.74309e-34	4.00443e-32
RUVBL1	1.28785	5.55157e-34	4.66489e-32
IKBIP	1.49693	5.92968e-34	4.95922e-32
ECRG4	-1.83376	7.7795e-34	6.47589e-32
AIM2	3.27651	8.66753e-34	7.18155e-32
COL5A2	3.33843	9.78184e-34	8.0673e-32
SLC20A1	1.53405	9.98573e-34	8.1975e-32
EFNB1	1.76962	1.15061e-33	9.35934e-32
HSP90B1	1.23047	1.25189e-33	1.01369e-31
CDT1	1.87759	1.40553e-33	1.13295e-31
P3H4	1.98313	1.49646e-33	1.19542e-31
COL5A1	3.39661	1.61013e-33	1.28048e-31
C11orf24	1.2731	1.65515e-33	1.31044e-31
DEPDC1B	1.69413	1.88918e-33	1.48911e-31
E2F1	2.05607	2.182e-33	1.71234e-31
NUP85	1.07414	2.29068e-33	1.78974e-31
TMEM138	1.11707	2.44602e-33	1.90277e-31
SPC24	1.78651	2.5679e-33	1.98507e-31
AGRN	1.96753	2.57411e-33	1.98507e-31
FZD2	1.75821	2.61646e-33	2.00904e-31
ARTN	2.66085	2.7503e-33	2.10274e-31
PSMD2	1.31057	2.79622e-33	2.12871e-31
PERM1	-1.57738	2.83932e-33	2.15232e-31
CHTF18	1.59463	3.05575e-33	2.30657e-31
SLC38A7	1.19096	3.18462e-33	2.3937e-31
RANBP1	1.333	3.22902e-33	2.41688e-31
BAX	1.11162	4.62445e-33	3.44686e-31
KIF14	1.77432	5.23747e-33	3.88751e-31
HOXD9	1.82979	6.22257e-33	4.59954e-31
DNMT3B	1.85471	6.95678e-33	5.12099e-31
HMGB3	1.65314	7.67333e-33	5.5793e-31
MMP14	1.89627	8.32135e-33	6.02588e-31
LIMK1	1.33145	8.51315e-33	6.13981e-31
DDX39A	1.24185	8.72557e-33	6.26764e-31
KNSTRN	1.44077	9.67046e-33	6.91845e-31
VASP	1.03439	1.01212e-32	7.21193e-31
PLXNA1	1.69569	1.0903e-32	7.73805e-31
ZBTB16	-1.66415	1.09488e-32	7.73974e-31
KIAA0930	1.13916	1.13705e-32	8.0061e-31
MED30	1.31293	1.25788e-32	8.79513e-31
RTKN	1.37173	1.25899e-32	8.79513e-31
TGFBI	3.35129	1.30103e-32	9.05331e-31
HAUS8	1.27088	1.55569e-32	1.07833e-30
FAAP24	1.24975	1.84937e-32	1.27693e-30
CGAS	1.78193	1.95607e-32	1.34538e-30
SPC25	1.5844	2.07294e-32	1.42029e-30
ADA	1.83014	2.20317e-32	1.50373e-30
FUCA2	1.19984	2.25497e-32	1.53321e-30
NDE1	1.49796	2.33587e-32	1.58218e-30
HPRT1	1.30757	2.7654e-32	1.86601e-30
WDHD1	1.61184	3.09585e-32	2.08111e-30
MAPT	-1.50947	3.40146e-32	2.27795e-30
XRCC3	1.28622	3.56879e-32	2.38106e-30
STATH	-4.38907	3.63026e-32	2.41304e-30
STX1A	1.48104	4.22092e-32	2.77459e-30
TMSB10	1.51834	4.47568e-32	2.93124e-30
PFN1	1.12226	5.01389e-32	3.24854e-30
CHST11	2.09827	5.02307e-32	3.24854e-30
TRAM2	1.83264	5.0331e-32	3.24854e-30
UHRF1	1.87889	5.12235e-32	3.29421e-30
YKT6	1.04129	6.39546e-32	4.09816e-30
BRAT1	1.16555	6.89012e-32	4.3993e-30
ANGPTL1	-1.83142	6.95859e-32	4.42715e-30
ASF1B	1.93882	7.84067e-32	4.97059e-30
RACGAP1	1.52685	8.07147e-32	5.08922e-30
QSOX2	1.41953	8.08492e-32	5.08922e-30
YEATS2	1.58008	8.15977e-32	5.11825e-30
STC2	2.44496	8.23424e-32	5.14683e-30
BST2	3.05389	8.7472e-32	5.44834e-30
UBE2T	1.76724	9.23442e-32	5.71187e-30
ACOT9	1.21341	9.4315e-32	5.81359e-30
EME1	1.37801	9.54163e-32	5.8612e-30
IFI6	3.40576	1.01337e-31	6.18227e-30
NUF2	1.78577	1.12016e-31	6.8104e-30
PDIA5	1.53796	1.27557e-31	7.70272e-30
CRISP2	-1.08751	1.28037e-31	7.70557e-30
GINS2	1.7603	1.30684e-31	7.83842e-30
ULBP2	2.24277	1.56178e-31	9.33609e-30
ADAMTS2	2.88309	1.82627e-31	1.08807e-29
SOCS1	1.9775	2.38283e-31	1.41492e-29
CENPI	1.49842	3.10702e-31	1.83882e-29
CKAP2L	1.69873	3.41673e-31	2.00216e-29
AP2M1	1.22457	3.50029e-31	2.0444e-29
NCAPG	1.67386	3.53301e-31	2.05677e-29
RAB34	1.39428	3.57607e-31	2.07505e-29
SPRY4	1.75649	3.59117e-31	2.07705e-29
TCF3	1.33512	3.65893e-31	2.10939e-29
ITGA5	2.56375	4.26899e-31	2.45316e-29
INHBA	3.53756	4.34679e-31	2.48983e-29
PIP	-4.12047	4.40068e-31	2.51262e-29
ACD	1.15342	5.02264e-31	2.85857e-29
GMNN	1.51326	5.18891e-31	2.9438e-29
ORC1	1.73864	5.49731e-31	3.10886e-29
RGS19	1.19646	5.69713e-31	3.21167e-29
SKA1	1.65557	6.45559e-31	3.62776e-29
DSCC1	1.54748	6.66293e-31	3.7325e-29
GNPDA1	1.02221	6.81596e-31	3.80625e-29
MARCKSL1	1.83615	7.57789e-31	4.21852e-29
LPO	-1.86572	7.97407e-31	4.42524e-29
CCN4	2.51076	8.36747e-31	4.62913e-29
PDIA4	1.43699	8.79072e-31	4.82543e-29
ENTR1	1.17024	1.01788e-30	5.54513e-29
COL12A1	2.99324	1.02592e-30	5.57186e-29
SLC2A1	2.30682	1.07338e-30	5.79428e-29
ALG1L	2.24747	1.14121e-30	6.14187e-29
CCNA2	1.83085	1.15551e-30	6.20006e-29
AGTRAP	1.47888	1.21166e-30	6.48185e-29
PTTG1	1.70811	1.24035e-30	6.61011e-29
HOXD10	2.66838	1.24306e-30	6.61011e-29
MIIP	1.15045	1.29172e-30	6.84842e-29
IRF3	1.10577	1.46341e-30	7.73565e-29
CRYM	-1.83989	1.59048e-30	8.38248e-29
CHST2	2.68347	1.79205e-30	9.41699e-29
DHRS7C	-1.81732	1.99422e-30	1.04485e-28
ATAD2	1.81762	2.08369e-30	1.08829e-28
PLAUR	1.90063	2.08934e-30	1.08829e-28
SLC2A6	1.86012	2.36778e-30	1.22755e-28
SLC16A1	1.86032	2.46798e-30	1.27433e-28
SPINK8	-1.1803	2.49291e-30	1.28349e-28
CDC25C	1.55117	2.51462e-30	1.29094e-28
CSNK1E	1.09249	2.52576e-30	1.29293e-28
SKA2	1.16853	2.54723e-30	1.30018e-28
SLC2A4	-1.91642	2.74834e-30	1.39883e-28
CALR	1.04309	2.81766e-30	1.43002e-28
DYNAP	-2.84299	2.90061e-30	1.46794e-28
IFI27	2.73368	2.94364e-30	1.4855e-28
STK3	1.07836	3.42512e-30	1.72359e-28
CERCAM	2.25853	3.62152e-30	1.81729e-28
MCM5	1.57817	4.25311e-30	2.11634e-28
SMCO1	-1.40987	4.43129e-30	2.19886e-28
PFDN2	1.12652	4.74571e-30	2.34443e-28
MAL	-5.2848	4.75645e-30	2.34443e-28
PACC1	1.25769	4.76413e-30	2.34443e-28
PSRC1	1.50896	5.24169e-30	2.57233e-28
P4HA1	1.78842	5.73333e-30	2.80587e-28
BUB3	1.01416	5.92871e-30	2.88563e-28
TYMP	2.10363	5.96783e-30	2.89675e-28
SPATS2	1.15279	6.21442e-30	3.00825e-28
SAE1	1.0459	6.30756e-30	3.04507e-28
GNA14	-1.2315	6.58038e-30	3.16818e-28
POGLUT2	1.55478	6.69143e-30	3.21297e-28
MARVELD1	1.82935	7.24524e-30	3.46954e-28
RAB32	1.6128	7.30744e-30	3.48994e-28
KIF18A	1.60225	8.34542e-30	3.97501e-28
LMNB2	1.43186	8.94618e-30	4.23849e-28
EIF5A2	1.66525	9.50516e-30	4.4795e-28
PRELID3A	1.30963	9.90894e-30	4.65746e-28
TP53I13	1.17473	1.00538e-29	4.71313e-28
THRSP	-1.32404	1.10954e-29	5.18777e-28
ZWINT	1.63987	1.25242e-29	5.84047e-28
DNAJB11	1.245	1.25823e-29	5.85226e-28
IL11	2.49283	1.2696e-29	5.88976e-28
ERF	1.258	1.40969e-29	6.52265e-28
MED10	1.20933	1.50373e-29	6.92219e-28
ELF4	1.54776	1.83849e-29	8.40815e-28
KDM1A	1.00787	1.84079e-29	8.40815e-28
NUDT1	1.43456	1.85966e-29	8.47265e-28
SNRPB	1.17072	1.90953e-29	8.67764e-28
TMPRSS11B	-3.87382	1.94511e-29	8.80782e-28
YDJC	1.29107	1.94807e-29	8.80782e-28
MCM10	1.56024	2.29074e-29	1.03309e-27
PEDS1	1.1288	2.50663e-29	1.1276e-27
EEF1AKMT4	1.52852	2.51988e-29	1.13071e-27
DCBLD1	1.94499	2.6669e-29	1.19367e-27
SMIM5	-1.81666	2.68862e-29	1.20038e-27
SNRPA1	1.08607	2.80781e-29	1.25046e-27
LY6K	2.0458	2.90784e-29	1.29178e-27
PLCG1	1.09759	3.07018e-29	1.35713e-27
MT1A	-2.09558	3.13276e-29	1.37795e-27
BRMS1	1.24699	3.37853e-29	1.48239e-27
TF	-1.76519	3.70859e-29	1.61924e-27
MYO9B	1.06618	3.94165e-29	1.71679e-27
RAD54L	1.48689	3.95384e-29	1.71789e-27
TIMELESS	1.58814	4.99998e-29	2.16714e-27
NCBP2	1.22618	5.31651e-29	2.29875e-27
ADPGK	1.10649	5.57436e-29	2.39859e-27
DEPDC1	1.48983	6.07839e-29	2.60917e-27
COL4A5	2.15345	6.57451e-29	2.80859e-27
RANGAP1	1.021	6.83936e-29	2.91475e-27
TRMT112	1.028	7.26982e-29	3.08344e-27
MED15	1.08902	7.40022e-29	3.1313e-27
SORBS2	-1.65197	7.48962e-29	3.15594e-27
FBXO45	1.28841	7.49388e-29	3.15594e-27
TTK	1.61181	8.29225e-29	3.47572e-27
KRT40	-1.08692	8.61514e-29	3.60258e-27
SERPINE1	3.33083	8.67929e-29	3.62091e-27
ANLN	1.94924	9.38519e-29	3.90626e-27
ECT2	1.88791	9.70293e-29	4.02909e-27
CENPN	1.3483	1.04987e-28	4.34939e-27
PMEPA1	2.47059	1.05437e-28	4.35788e-27
CAMK2N2	1.67558	1.07354e-28	4.42685e-27
C1orf216	1.19714	1.16319e-28	4.77444e-27
RRM2	1.66361	1.19492e-28	4.89341e-27
SMS	1.35501	1.26825e-28	5.18178e-27
MTBP	1.23479	1.35582e-28	5.5269e-27
MBOAT7	1.03551	1.4658e-28	5.948e-27
ADAM12	2.78433	1.49528e-28	6.05386e-27
CIDEA	-1.82382	1.8251e-28	7.35573e-27
PDIA3	1.04533	1.83315e-28	7.3715e-27
FUT6	-2.92364	1.85687e-28	7.43333e-27
MAD2L1	1.54792	1.91981e-28	7.66804e-27
MYLK3	-1.40445	2.12108e-28	8.45302e-27
FNDC5	-2.0698	2.14406e-28	8.5255e-27
IQGAP3	1.68748	2.16158e-28	8.57603e-27
COL13A1	1.13082	2.28602e-28	9.04957e-27
MGME1	1.29347	2.76206e-28	1.08857e-26
RECQL4	1.66491	2.77792e-28	1.0924e-26
GGTA1	-1.5138	2.84979e-28	1.1182e-26
GPT	-1.70474	2.87906e-28	1.1272e-26
DIPK1A	1.32866	2.94918e-28	1.15212e-26
NUCB2	-1.30014	2.98996e-28	1.16549e-26
EIF2AK2	1.48879	3.08221e-28	1.19883e-26
DGUOK	1.00695	3.168e-28	1.22952e-26
MFSD10	1.28113	3.38999e-28	1.31281e-26
RAD51AP1	1.80025	3.57812e-28	1.38266e-26
PRH2	-3.17422	3.87145e-28	1.49277e-26
KIF20A	1.87661	4.02274e-28	1.54776e-26
MYO1B	2.01019	5.18448e-28	1.98616e-26
GJC1	1.80112	5.54721e-28	2.11602e-26
VSIG2	-2.65012	5.78531e-28	2.20212e-26
S1PR5	1.69034	5.93718e-28	2.25032e-26
TIMP4	-1.58324	6.06166e-28	2.28776e-26
MCM7	1.59334	6.84909e-28	2.57949e-26
IGF2BP2	2.66958	6.86648e-28	2.58058e-26
ARHGAP11A	1.48368	7.31249e-28	2.74241e-26
NUP62	1.02881	7.36137e-28	2.75494e-26
KLF7	1.7333	8.3139e-28	3.09194e-26
MCM4	1.5233	8.53822e-28	3.16875e-26
SEMA4F	1.44812	1.00757e-27	3.72384e-26
MKI67	1.8421	1.04235e-27	3.83646e-26
INF2	1.20013	1.07515e-27	3.94901e-26
MRPL13	1.01882	1.10414e-27	4.04714e-26
CENPF	1.86147	1.14919e-27	4.20362e-26
PHF5A	1.02252	1.17341e-27	4.27466e-26
PTHLH	3.58751	1.39503e-27	5.07163e-26
DTYMK	1.2845	1.45987e-27	5.29655e-26
IMPDH1	1.45419	1.4834e-27	5.371e-26
AGFG2	-1.34906	1.50248e-27	5.42513e-26
ACP5	1.58656	1.50444e-27	5.42513e-26
CENPL	1.21607	1.57488e-27	5.66765e-26
CCDC160	-1.1425	1.60525e-27	5.76532e-26
MOB3A	1.11738	1.66233e-27	5.95831e-26
XRCC2	1.44453	1.67576e-27	5.99437e-26
LRFN4	1.62568	1.68414e-27	6.01228e-26
PPDPFL	-1.63378	1.81397e-27	6.46282e-26
FMNL3	1.39583	1.85117e-27	6.58035e-26
POLR2K	1.0253	1.86205e-27	6.59454e-26
CDK2	1.27726	1.9178e-27	6.76508e-26
FST	2.67602	1.9936e-27	7.01859e-26
DPM2	1.05325	2.0633e-27	7.23537e-26
ENO2	2.41521	2.23402e-27	7.81864e-26
RAC2	1.95476	2.24145e-27	7.82925e-26
MAD2L2	1.25198	2.88566e-27	9.98561e-26
CKAP4	1.06241	2.88682e-27	9.98561e-26
TBC1D31	1.03891	2.95358e-27	1.01967e-25
HOXC13	2.36997	3.19641e-27	1.09924e-25
MORC2	1.09586	3.3123e-27	1.1369e-25
RRAGD	-1.97682	3.4519e-27	1.18027e-25
SLC3A2	1.36233	3.54457e-27	1.20964e-25
CENPE	1.48315	3.71248e-27	1.26451e-25
SKA3	1.43498	3.78627e-27	1.28719e-25
STARD4	1.506	3.81369e-27	1.29404e-25
HMMR	1.67232	3.92875e-27	1.33055e-25
CLPTM1L	1.16052	4.10364e-27	1.38714e-25
PTGFRN	1.55818	4.50306e-27	1.5164e-25
ACOX2	-1.07378	4.54541e-27	1.52777e-25
ABL2	1.28965	4.91893e-27	1.6502e-25
HASPIN	1.35095	5.63678e-27	1.88747e-25
FAM189A2	-1.43421	5.69785e-27	1.90434e-25
SENP5	1.17701	5.86972e-27	1.95811e-25
RMI2	1.77826	5.88244e-27	1.95869e-25
ZIC2	2.27719	6.06441e-27	2.01551e-25
HOXC9	1.73336	6.22888e-27	2.06632e-25
XYLT2	1.22224	6.87101e-27	2.27509e-25
GSDME	1.95788	7.20789e-27	2.38221e-25
TREM2	2.3274	7.39831e-27	2.44062e-25
PARP14	1.70675	7.50989e-27	2.47285e-25
RTN4R	1.60437	8.54421e-27	2.79791e-25
LMF2	1.01874	1.01472e-26	3.31674e-25
CEP131	1.21442	1.20598e-26	3.93468e-25
DCAF13	1.06742	1.27429e-26	4.14995e-25
TOP2A	2.01146	1.3712e-26	4.45741e-25
ADAR	1.21254	1.38843e-26	4.50519e-25
DSN1	1.32868	1.39605e-26	4.52169e-25
KNTC1	1.44257	1.75028e-26	5.63825e-25
E2F7	1.79927	1.77065e-26	5.69356e-25
ATP1B3	1.46381	1.78705e-26	5.72562e-25
NXPH4	2.54617	1.90731e-26	6.07814e-25
CDCA2	1.59369	1.949e-26	6.19991e-25
ESM1	1.95006	2.07678e-26	6.58286e-25
TEDC1	1.26647	2.08732e-26	6.60455e-25
PPP1R3C	-2.80253	2.21305e-26	6.98994e-25
ZFP64	1.17297	2.26199e-26	7.11928e-25
COL3A1	3.41955	2.41412e-26	7.57131e-25
SAC3D1	1.27819	2.67057e-26	8.34622e-25
KIF3C	1.71433	2.88477e-26	8.93726e-25
FANCB	1.07051	3.08684e-26	9.49724e-25
HOXD11	1.81006	3.16811e-26	9.73047e-25
ABCA8	-1.32312	3.22084e-26	9.87539e-25
ADAM8	1.97128	3.25432e-26	9.9609e-25
CLIC4	1.48925	3.2687e-26	9.98776e-25
SLC19A1	1.18816	3.28322e-26	1.00149e-24
MTERF3	1.12498	3.54057e-26	1.07815e-24
TMEM213	-1.33479	3.70732e-26	1.127e-24
SLC15A3	1.89604	3.74254e-26	1.13577e-24
EMC1	1.08929	3.89955e-26	1.17987e-24
ODF2	1.09182	3.9011e-26	1.17987e-24
SIAH1	1.07622	3.9158e-26	1.18231e-24
FANCI	1.47899	4.72937e-26	1.42073e-24
PGF	1.96758	4.83251e-26	1.44926e-24
FADS3	1.89096	5.38413e-26	1.60977e-24
IGSF8	1.10475	5.63097e-26	1.68024e-24
TNFAIP8L1	1.18655	6.8273e-26	2.02229e-24
KRT4	-6.30825	6.83405e-26	2.02229e-24
JOSD1	1.08979	7.32295e-26	2.15978e-24
POLD1	1.28005	7.66835e-26	2.25792e-24
LPAR2	1.11516	7.89564e-26	2.31718e-24
HTATIP2	1.17094	8.02124e-26	2.35017e-24
PIF1	1.40642	9.37229e-26	2.73702e-24
SOX12	1.56047	1.01454e-25	2.95312e-24
MFSD12	1.10247	1.03974e-25	3.02152e-24
MUC7	-3.56661	1.05187e-25	3.0518e-24
VMP1	1.19497	1.09249e-25	3.16448e-24
PDK4	-2.71478	1.12438e-25	3.24393e-24
ENO1	1.00421	1.12458e-25	3.24393e-24
RHBDD3	1.13389	1.12538e-25	3.24393e-24
RIPK2	1.14285	1.14412e-25	3.29263e-24
STIP1	1.00738	1.17709e-25	3.38205e-24
NCS1	1.24914	1.22475e-25	3.5133e-24
HSPBAP1	1.05597	1.24482e-25	3.55942e-24
RAB31	1.57721	1.29987e-25	3.70867e-24
B3GAT3	1.21777	1.30118e-25	3.70867e-24
CMSS1	1.12699	1.50364e-25	4.2789e-24
ASB11	-1.30339	1.6369e-25	4.6359e-24
HOXB7	2.85758	1.64472e-25	4.65064e-24
LRR1	1.09471	1.93189e-25	5.43677e-24
ZG16B	-3.90119	2.05365e-25	5.7703e-24
PYGM	-3.22261	2.08512e-25	5.8495e-24
SPHK1	1.54783	2.09967e-25	5.88105e-24
PCED1B	1.40549	2.48605e-25	6.90898e-24
TCP11L1	1.15948	2.5576e-25	7.09675e-24
PYCR3	1.21843	2.56229e-25	7.09871e-24
FGD6	1.5095	2.62723e-25	7.25603e-24
SPARC	2.48494	2.66732e-25	7.35536e-24
SFXN3	1.45912	2.73808e-25	7.53881e-24
ADAMTSL2	1.28272	2.75556e-25	7.57524e-24
GPR176	2.24856	2.80842e-25	7.70865e-24
CKAP2	1.36288	3.04719e-25	8.35118e-24
FANCA	1.26399	3.05211e-25	8.35181e-24
RHEBL1	1.5586	3.09874e-25	8.45345e-24
PSMC3IP	1.24089	3.13468e-25	8.53842e-24
KIF11	1.5119	3.15775e-25	8.57502e-24
PLK4	1.37564	3.19273e-25	8.65683e-24
STK10	1.22595	3.30611e-25	8.95061e-24
PIMREG	1.79628	3.35124e-25	9.05904e-24
DBF4B	1.10892	3.44191e-25	9.29002e-24
SORBS1	-1.67516	3.62914e-25	9.7658e-24
UCN2	1.84928	3.79353e-25	1.01927e-23
LAMB1	1.66567	3.96147e-25	1.0628e-23
FBXO40	-1.49013	3.99385e-25	1.06904e-23
SCIN	-1.66766	4.28319e-25	1.14052e-23
TCOF1	1.13623	4.53155e-25	1.20485e-23
KAT2B	-1.45065	4.77848e-25	1.26861e-23
IPO9	1.07687	5.01881e-25	1.32845e-23
SELENBP1	-2.2387	5.1424e-25	1.35915e-23
SLC16A7	-1.5225	5.37737e-25	1.41915e-23
RCN3	2.37744	5.45818e-25	1.43834e-23
LAMB3	2.13823	5.53387e-25	1.45613e-23
STAT2	1.39287	5.7596e-25	1.5133e-23
PLA2G2A	-3.50772	5.94781e-25	1.56045e-23
CTSV	2.2781	6.3379e-25	1.65791e-23
CRNN	-5.90455	6.56761e-25	1.71547e-23
MRPL47	1.13841	6.81158e-25	1.77535e-23
COTL1	1.44646	7.13595e-25	1.85306e-23
RPA3	1.16822	7.21694e-25	1.87136e-23
PAIP2B	-1.26835	7.42413e-25	1.91672e-23
FNDC3B	1.59618	7.79945e-25	2.0107e-23
LGALS1	2.1176	7.98246e-25	2.05491e-23
MASTL	1.19626	8.4016e-25	2.15825e-23
CCSAP	1.1562	8.40815e-25	2.15825e-23
TNFRSF4	1.68187	8.57281e-25	2.19735e-23
RCC2	1.21226	8.92489e-25	2.28015e-23
PLEK2	2.12335	8.93424e-25	2.28015e-23
SCRN1	1.54852	9.71768e-25	2.47655e-23
BICD1	1.21781	9.81575e-25	2.4944e-23
WNT7B	1.87997	1.00068e-24	2.53572e-23
MAN1B1	1.07982	1.02981e-24	2.60582e-23
POLR2H	1.25472	1.04048e-24	2.62911e-23
LRRC2	-1.59352	1.11692e-24	2.81826e-23
SLC5A8	-1.04597	1.16587e-24	2.93758e-23
EXTL1	-1.06502	1.17614e-24	2.95332e-23
HROB	1.42155	1.22867e-24	3.07409e-23
PPT1	1.20382	1.28781e-24	3.1996e-23
MSN	1.58653	1.30651e-24	3.24153e-23
TAP2	1.3435	1.33199e-24	3.30014e-23
CPEB3	-1.01017	1.4676e-24	3.62605e-23
FAM167B	1.26407	1.49571e-24	3.69039e-23
NMI	1.19177	1.54197e-24	3.79927e-23
NEIL3	1.44277	1.59608e-24	3.92714e-23
MMD	1.29822	1.60651e-24	3.94737e-23
OGFR	1.01446	1.62087e-24	3.97717e-23
GALNT18	1.55804	1.78129e-24	4.35718e-23
BUB1B	1.6291	1.79898e-24	4.39e-23
CXCL13	2.96667	1.82028e-24	4.42985e-23
EMP1	-2.03	1.83067e-24	4.44904e-23
LRRC26	-1.28892	1.849e-24	4.48747e-23
PDPN	2.28942	2.07745e-24	4.99549e-23
COL16A1	1.96662	2.07795e-24	4.99549e-23
MAGOHB	1.03499	2.11126e-24	5.06873e-23
PCNA	1.34628	2.35804e-24	5.64599e-23
FOXF2	1.68593	2.39274e-24	5.71371e-23
NUDCD1	1.09455	2.58554e-24	6.14869e-23
TNFRSF12A	1.96797	2.62419e-24	6.22468e-23
FXYD5	1.7225	2.66973e-24	6.32428e-23
IGFBP7	1.65381	2.77257e-24	6.55918e-23
AP1S1	1.03273	2.77861e-24	6.56475e-23
GALNS	1.27244	3.01257e-24	7.09867e-23
SHFL	1.15497	3.56813e-24	8.38559e-23
FANCE	1.30093	3.58535e-24	8.39783e-23
ERCC6L	1.34473	3.58633e-24	8.39783e-23
COL6A1	2.47585	3.58749e-24	8.39783e-23
PLAC9	-1.72065	3.71993e-24	8.69644e-23
PLA2G7	2.01347	3.90126e-24	9.09648e-23
STK17A	1.27456	3.96991e-24	9.23238e-23
STMN1	1.56971	4.00026e-24	9.29083e-23
PI16	-2.52959	4.02933e-24	9.34616e-23
ITGA6	2.12365	4.06389e-24	9.41407e-23
ASPM	1.60085	4.08407e-24	9.43627e-23
IFI35	1.80776	4.134e-24	9.52692e-23
HOXA1	1.42184	4.16592e-24	9.58808e-23
PVR	1.14896	4.20552e-24	9.66673e-23
IER5L	1.3752	4.21729e-24	9.68128e-23
RHOC	1.21585	4.38801e-24	1.00344e-22
NEMP1	1.57559	4.5578e-24	1.0396e-22
H4C9	1.67584	4.67623e-24	1.06481e-22
CPSF1	1.03335	4.68031e-24	1.06481e-22
COL1A2	3.10499	5.03139e-24	1.14032e-22
ZNF281	1.28896	5.09035e-24	1.15222e-22
MYO10	1.534	5.09889e-24	1.15233e-22
PIK3CD	1.41153	5.13779e-24	1.15854e-22
KIF26B	1.7589	5.26411e-24	1.18253e-22
THY1	2.20063	5.64093e-24	1.26559e-22
PRPS1	1.02722	5.79713e-24	1.299e-22
KAT2A	1.17625	6.19228e-24	1.38059e-22
VRK1	1.16592	6.33891e-24	1.41152e-22
FAM3B	-3.23557	6.48774e-24	1.44105e-22
MTFR1	1.09092	7.40874e-24	1.64153e-22
CAPN5	-1.71185	7.79898e-24	1.72371e-22
LRRC8C	1.40423	8.15607e-24	1.79817e-22
ENDOU	-2.87376	8.50432e-24	1.87032e-22
CTSC	1.55064	8.58433e-24	1.88327e-22
NT5C1A	-1.00421	9.17928e-24	2.00884e-22
RFC2	1.04123	9.41082e-24	2.05699e-22
DCLRE1B	1.14708	1.00762e-23	2.19703e-22
WRAP73	1.00166	1.08921e-23	2.36625e-22
DDX11	1.34382	1.24001e-23	2.67752e-22
PDLIM7	1.46085	1.2835e-23	2.76806e-22
POLE2	1.26284	1.38565e-23	2.97397e-22
ARL6IP1	1.05574	1.45546e-23	3.12005e-22
GLA	1.03294	1.48916e-23	3.18845e-22
COL6A3	2.82687	1.49515e-23	3.19744e-22
RNF224	-1.02045	1.56521e-23	3.33925e-22
UAP1L1	1.2603	1.72164e-23	3.66419e-22
FKBP9	1.42855	1.74243e-23	3.70401e-22
MCUB	1.15717	1.76598e-23	3.74959e-22
ABTB1	1.02	1.89325e-23	3.99766e-22
MINPP1	1.20583	1.89403e-23	3.99766e-22
LAMA3	2.63726	1.98646e-23	4.18778e-22
C6orf58	-2.80673	2.12207e-23	4.46838e-22
LAMB4	-1.06934	2.23431e-23	4.69917e-22
ADCK5	1.09776	2.28462e-23	4.79932e-22
TMEM106C	1.139	2.28977e-23	4.80447e-22
POC1A	1.1858	2.32954e-23	4.88216e-22
RELT	1.08766	2.34542e-23	4.90967e-22
SHOX2	1.55379	2.46212e-23	5.12986e-22
C20orf27	1.18168	2.59564e-23	5.39542e-22
COL5A3	2.1324	2.82624e-23	5.85426e-22
CHST9	-1.49847	3.10888e-23	6.42479e-22
GRIN2D	2.23492	3.25377e-23	6.71641e-22
SLC39A4	1.42032	3.48632e-23	7.1798e-22
CENPM	1.55883	3.52967e-23	7.26069e-22
TAF1A	1.11485	3.6158e-23	7.42071e-22
C18orf54	1.18075	3.73486e-23	7.64744e-22
HOXD8	1.27389	4.12062e-23	8.37954e-22
SLC44A1	1.24347	4.39662e-23	8.92043e-22
KRT17	2.73596	4.47746e-23	9.06381e-22
RFWD3	1.1957	4.83069e-23	9.7422e-22
DEPTOR	-2.07849	4.98275e-23	1.00141e-21
PCLAF	1.35885	4.99085e-23	1.00141e-21
APLN	1.92215	4.99186e-23	1.00141e-21
BAK1	1.1852	5.26043e-23	1.05291e-21
GMPS	1.21468	5.3363e-23	1.0669e-21
FAM111A	1.21318	5.42125e-23	1.08267e-21
CORO1C	1.09423	5.49285e-23	1.09451e-21
PRB3	-2.54082	5.56594e-23	1.10784e-21
FBP2	-1.51364	6.15726e-23	1.2228e-21
NASP	1.14613	6.19538e-23	1.22764e-21
ZWILCH	1.12931	6.32402e-23	1.25173e-21
PLBD2	1.21137	6.53006e-23	1.28988e-21
CHN1	1.33568	6.53121e-23	1.28988e-21
PTK2	1.11877	6.79115e-23	1.33825e-21
LSR	1.30717	6.87686e-23	1.35338e-21
LAPTM4B	1.40631	7.36274e-23	1.4429e-21
FAM240C	-1.78077	7.62926e-23	1.49349e-21
CYP27B1	1.98613	7.87464e-23	1.53815e-21
FADS1	1.90973	7.97863e-23	1.55675e-21
TAPBP	1.17043	8.14668e-23	1.5878e-21
NDOR1	1.03103	8.40668e-23	1.63311e-21
RPS6KA4	1.13534	8.76847e-23	1.69969e-21
COL10A1	3.17407	9.08402e-23	1.75513e-21
SLC13A2	-1.32346	9.67209e-23	1.8647e-21
MCM6	1.36769	1.04153e-22	2.00364e-21
CBX8	1.03311	1.05264e-22	2.02284e-21
ASAP1	1.28884	1.19594e-22	2.28991e-21
MUC22	-1.37738	1.2093e-22	2.31143e-21
CSGALNACT2	1.36192	1.21949e-22	2.32342e-21
ANGPT2	1.39949	1.22097e-22	2.32376e-21
NAT14	1.56574	1.29483e-22	2.45907e-21
STIL	1.38182	1.35517e-22	2.57093e-21
H3C10	1.79248	1.39146e-22	2.63136e-21
APP	1.42416	1.52455e-22	2.87436e-21
HOXC11	1.54436	1.58753e-22	2.98629e-21
IRAK1	1.00693	1.63062e-22	3.06411e-21
NAGS	1.34327	1.96744e-22	3.67764e-21
CA3	-2.7977	2.02439e-22	3.78013e-21
DLK1	-1.49182	2.07272e-22	3.86633e-21
PROCR	1.81682	2.07796e-22	3.87204e-21
RAD21	1.13029	2.08955e-22	3.88958e-21
GALNT2	1.34139	2.15408e-22	4.00133e-21
XPR1	1.37318	2.19584e-22	4.07465e-21
EDEM2	1.00828	2.21776e-22	4.11104e-21
POSTN	3.27852	2.33329e-22	4.3207e-21
DONSON	1.15166	2.38271e-22	4.4075e-21
KLF15	-1.39676	2.68421e-22	4.92446e-21
OSBPL3	1.08391	2.70938e-22	4.96552e-21
PSMG3	1.11477	3.11658e-22	5.67768e-21
PTDSS1	1.10684	3.14116e-22	5.71569e-21
POLQ	1.34553	3.37833e-22	6.12224e-21
MTHFD2	1.10509	3.51576e-22	6.35834e-21
OASL	2.58055	3.71055e-22	6.69703e-21
FAM219A	1.15019	4.06384e-22	7.30247e-21
STX2	1.20191	4.06649e-22	7.30247e-21
NCAPD2	1.49798	4.10659e-22	7.36704e-21
SPNS2	-2.02742	4.30062e-22	7.70736e-21
FOXD1	1.47049	4.3864e-22	7.84531e-21
HPGD	-2.20807	4.47561e-22	7.99685e-21
GPX3	-2.35265	4.95007e-22	8.79168e-21
FAM149A	-1.07967	5.01381e-22	8.89601e-21
NRIP3	1.72805	5.49503e-22	9.71115e-21
P4HA2	1.4719	5.53829e-22	9.77791e-21
CCDC14	1.25562	5.55721e-22	9.8016e-21
ANP32E	1.1484	5.58452e-22	9.84002e-21
EXOSC2	1.00564	6.00325e-22	1.0557e-20
ARHGEF10L	-1.13624	6.01333e-22	1.05642e-20
TBL1XR1	1.18698	6.67679e-22	1.16723e-20
TOP1MT	1.26607	6.79778e-22	1.18721e-20
CNPY4	1.22376	6.90955e-22	1.20202e-20
FHOD1	1.05339	7.42493e-22	1.2879e-20
EPHB4	1.12884	8.2459e-22	1.42753e-20
MARK1	1.03621	8.59511e-22	1.48366e-20
FOXS1	1.44342	8.87936e-22	1.52828e-20
DBF4	1.18888	9.91623e-22	1.69115e-20
CCT5	1.14072	9.98134e-22	1.69826e-20
DNA2	1.18421	1.01914e-21	1.7307e-20
MIS18A	1.15066	1.05088e-21	1.7812e-20
KLHL5	1.39983	1.07901e-21	1.82713e-20
SHMT2	1.04508	1.09253e-21	1.84828e-20
H2AZ1	1.14546	1.12126e-21	1.89508e-20
CALU	1.39784	1.12365e-21	1.89731e-20
DNMT1	1.30461	1.12755e-21	1.9021e-20
LGALS3BP	1.30466	1.1428e-21	1.92419e-20
IFI16	1.21194	1.15098e-21	1.93612e-20
GGH	1.15332	1.1572e-21	1.94476e-20
MFHAS1	1.36864	1.20388e-21	2.0213e-20
ACTL6A	1.43998	1.21162e-21	2.03238e-20
DPF1	1.37863	1.23347e-21	2.06514e-20
ASB12	-1.15535	1.31024e-21	2.19161e-20
H1-10	1.21779	1.36576e-21	2.28233e-20
IFI44	2.26975	1.36841e-21	2.28461e-20
TEAD2	1.51464	1.39989e-21	2.3328e-20
CHRDL1	-2.11721	1.41311e-21	2.35262e-20
SAMD5	-1.5452	1.54405e-21	2.56344e-20
HOXC6	1.36845	1.59218e-21	2.63598e-20
GANAB	1.08784	1.61021e-21	2.66335e-20
CBLB	1.18358	1.64389e-21	2.7115e-20
SKP2	1.13932	1.66835e-21	2.7493e-20
ADAMTS12	2.13858	1.72864e-21	2.84603e-20
SEM1	1.0566	1.73282e-21	2.85028e-20
C2	1.3217	1.77809e-21	2.92204e-20
PHLDB2	1.81646	1.82998e-21	3.00177e-20
DNASE2	1.12248	1.837e-21	3.01051e-20
DUSP14	1.29649	1.84054e-21	3.01355e-20
BID	1.25339	1.9039e-21	3.10871e-20
CDH3	1.91703	1.92319e-21	3.13733e-20
B3GNT4	1.08579	1.94166e-21	3.16168e-20
TCFL5	1.02247	2.00526e-21	3.25631e-20
BMP8A	1.51036	2.09511e-21	3.39912e-20
PDE7A	1.27009	2.22014e-21	3.59868e-20
CHPF2	1.10797	2.22896e-21	3.60643e-20
NCF2	1.42857	2.31565e-21	3.73311e-20
HSPB6	-2.61333	2.33321e-21	3.75803e-20
POLA2	1.03582	2.41184e-21	3.88117e-20
ZNF114	1.81275	2.52602e-21	4.05392e-20
RSRC1	1.24452	2.53964e-21	4.06878e-20
SLC1A5	1.09084	2.96618e-21	4.72203e-20
KNL1	1.32872	3.17635e-21	5.0386e-20
BRCA1	1.25665	3.2906e-21	5.21519e-20
SASH1	-1.65285	3.42942e-21	5.42353e-20
PPARGC1A	-1.29357	3.43119e-21	5.42353e-20
CAPN14	-2.80241	3.64408e-21	5.7346e-20
CAVIN3	1.67461	3.76365e-21	5.9071e-20
CCDC77	1.08271	3.77555e-21	5.92057e-20
TTPAL	1.18371	3.86558e-21	6.04047e-20
PIEZO1	1.13168	3.88909e-21	6.07188e-20
DIAPH3	1.16255	3.89408e-21	6.07436e-20
ZMYND19	1.00981	4.0121e-21	6.25298e-20
NID1	2.32699	4.06709e-21	6.33314e-20
FSTL3	2.24949	4.08841e-21	6.36079e-20
KMT5C	1.02671	4.13835e-21	6.43286e-20
CA6	-1.38442	4.24865e-21	6.59281e-20
SOX10	-1.60029	4.58467e-21	7.08952e-20
PCSK9	2.4745	4.75915e-21	7.34657e-20
FAM166B	-1.03006	4.82118e-21	7.42946e-20
PRPF4	1.03805	4.87529e-21	7.50634e-20
JPT1	1.02805	4.94474e-21	7.59359e-20
SQLE	1.43994	4.95205e-21	7.59827e-20
ABCD1	1.29204	4.96604e-21	7.60662e-20
GOLT1B	1.01217	5.30241e-21	8.10791e-20
SGO2	1.19152	5.36443e-21	8.1957e-20
C1orf112	1.10514	5.74145e-21	8.73426e-20
DTX3L	1.31996	5.78512e-21	8.79318e-20
ADAMTS7	1.44275	6.08796e-21	9.2456e-20
HOXA10	1.40433	6.33884e-21	9.6184e-20
L3HYPDH	1.07959	6.62546e-21	1.00277e-19
DDX60L	1.47868	6.90368e-21	1.04134e-19
NR3C2	-1.39985	6.91224e-21	1.04175e-19
SNAPC1	1.2074	7.03493e-21	1.05755e-19
ARHGEF39	1.16963	7.37549e-21	1.10595e-19
TCIRG1	1.1172	7.4392e-21	1.11457e-19
CIBAR1	1.11146	7.83783e-21	1.1733e-19
COL6A2	2.26836	7.85947e-21	1.17555e-19
GNGT1	1.42281	7.9717e-21	1.19035e-19
LUM	2.41547	7.97176e-21	1.19035e-19
SP100	1.08805	8.02605e-21	1.19545e-19
ITGB4	1.67771	8.05228e-21	1.19804e-19
PPARG	-1.52874	8.08692e-21	1.2015e-19
CXCR2	-1.82269	9.17585e-21	1.35763e-19
FAM91A1	1.06515	9.21001e-21	1.36155e-19
KRT32	-1.17973	9.29716e-21	1.3733e-19
MGLL	-1.62115	1.0333e-20	1.52e-19
APMAP	1.17662	1.05105e-20	1.54356e-19
RFC5	1.20717	1.09414e-20	1.6042e-19
CEP72	1.15088	1.11508e-20	1.63355e-19
SLC25A22	1.11045	1.13253e-20	1.65775e-19
TLE2	-1.8281	1.17931e-20	1.7234e-19
LRRC8D	1.25769	1.1861e-20	1.73189e-19
CHAF1A	1.25587	1.19354e-20	1.74134e-19
PAK2	1.10448	1.36555e-20	1.98157e-19
LAMC1	1.49707	1.39218e-20	2.01792e-19
TENT4A	1.00082	1.43619e-20	2.07496e-19
CKMT2	-2.47249	1.44506e-20	2.08609e-19
EPSTI1	2.09596	1.51258e-20	2.18003e-19
SLC36A1	1.07653	1.56568e-20	2.25474e-19
CEACAM1	-2.1485	1.6118e-20	2.31927e-19
ITGA1	1.32773	1.62453e-20	2.3357e-19
CNPY3	1.10619	1.73265e-20	2.48513e-19
H2BC5	1.58349	1.8017e-20	2.5821e-19
H2BC12	1.71989	1.82302e-20	2.61055e-19
CHEK2	1.13004	1.83082e-20	2.61962e-19
U2SURP	1.08154	1.83773e-20	2.6274e-19
CENPW	1.45542	1.87102e-20	2.67285e-19
PXN	1.28643	1.99039e-20	2.83882e-19
KRTAP3-2	-1.02969	2.01321e-20	2.86907e-19
SCNN1B	-2.48987	2.02873e-20	2.88887e-19
STRIT1	-2.46645	2.07582e-20	2.95121e-19
LDHD	-1.67919	2.07878e-20	2.95307e-19
C15orf62	-1.70548	2.19984e-20	3.12006e-19
GSDMD	1.21636	2.24553e-20	3.1798e-19
MICB	1.64488	2.28495e-20	3.23305e-19
MB21D2	1.27465	2.36302e-20	3.33292e-19
ANXA5	1.10226	2.43279e-20	3.4232e-19
CHST15	1.43421	2.55733e-20	3.58993e-19
NLRC5	1.42144	2.68822e-20	3.76773e-19
TMEM44	1.36667	2.69212e-20	3.77024e-19
PAQR4	1.24145	2.7542e-20	3.85415e-19
BRIX1	1.00783	2.83275e-20	3.96096e-19
AQP5	-3.10533	2.84946e-20	3.9812e-19
CDK4	1.09217	2.97456e-20	4.14947e-19
LY6E	1.62315	2.97971e-20	4.15341e-19
MINDY1	-1.01033	3.0903e-20	4.29748e-19
POFUT1	1.10531	3.10301e-20	4.31178e-19
ITM2A	-1.76755	3.12374e-20	4.33382e-19
NCAPG2	1.30598	3.1366e-20	4.34735e-19
NUP107	1.11437	3.18768e-20	4.41222e-19
HTN1	-1.4631	3.2918e-20	4.54928e-19
APBA2	1.49949	3.37831e-20	4.6616e-19
BPIFA2	-1.55819	3.5073e-20	4.83584e-19
FMNL2	1.30829	3.58063e-20	4.92585e-19
FBXO5	1.17897	3.58088e-20	4.92585e-19
MMP3	3.6738	3.62381e-20	4.97722e-19
GCOM1	-1.35924	3.83478e-20	5.24273e-19
H2AC11	1.27096	3.86343e-20	5.27785e-19
SFR1	1.0726	3.95127e-20	5.39099e-19
SLC11A1	1.28258	3.96764e-20	5.40776e-19
GDF10	-1.19019	4.00886e-20	5.45978e-19
TSPAN9	1.13907	4.03741e-20	5.49445e-19
PHF19	1.12117	4.15207e-20	5.64618e-19
TRAIP	1.09038	4.19647e-20	5.7022e-19
GPX8	1.47407	4.22618e-20	5.73819e-19
TNXB	-1.55379	4.23533e-20	5.74625e-19
SUGCT	1.60427	4.51972e-20	6.11346e-19
KRT33A	-1.14215	4.54479e-20	6.14271e-19
RBP1	2.21513	4.76609e-20	6.41747e-19
LIMD2	1.4631	4.98835e-20	6.70661e-19
OIP5	1.09752	5.29515e-20	7.09765e-19
C6orf141	1.86262	5.63228e-20	7.5382e-19
EPHB2	1.73868	5.68112e-20	7.59786e-19
HOXC4	1.35494	5.75141e-20	7.68609e-19
RPS6KA1	1.02044	6.21509e-20	8.25635e-19
TNFRSF10B	1.315	6.2152e-20	8.25635e-19
ABRA	-1.39082	6.30983e-20	8.36622e-19
ENAH	1.34551	6.46668e-20	8.55851e-19
AOX1	-1.43113	6.48571e-20	8.57732e-19
ATP2C1	1.14664	6.92432e-20	9.15059e-19
FN1	3.13467	6.97806e-20	9.21476e-19
PTPN12	1.09067	6.99658e-20	9.23238e-19
C4orf48	1.6431	7.48962e-20	9.86106e-19
PXDN	2.20863	7.97855e-20	1.04507e-18
APOL1	2.17158	7.99716e-20	1.04674e-18
FJX1	1.46127	8.00826e-20	1.04742e-18
ULK1	1.01402	8.26359e-20	1.08003e-18
BEX3	1.25018	8.26998e-20	1.08007e-18
MCM2	1.85738	8.51212e-20	1.11007e-18
H2AX	1.19231	8.8607e-20	1.15299e-18
PPP1R3A	-1.43074	8.91672e-20	1.15845e-18
GPT2	-1.36185	1.00909e-19	1.3026e-18
FABP7	-1.21012	1.02325e-19	1.31897e-18
BAIAP2L1	1.00842	1.06696e-19	1.37333e-18
RFLNB	1.42402	1.18609e-19	1.52446e-18
HLA-A	1.42472	1.21063e-19	1.55263e-18
FAP	2.06576	1.23858e-19	1.5862e-18
OAS2	1.98042	1.24304e-19	1.59077e-18
PLEKHG2	1.02984	1.30639e-19	1.66945e-18
LASP1	1.09451	1.32795e-19	1.69336e-18
GPR4	1.14364	1.32795e-19	1.69336e-18
FKBP10	2.26752	1.34477e-19	1.71358e-18
ADAMTS14	1.51331	1.47629e-19	1.86912e-18
F11R	1.0405	1.48287e-19	1.87612e-18
XXYLT1	1.18614	1.53585e-19	1.94178e-18
HERC5	1.78857	1.54775e-19	1.95405e-18
MCM3	1.22738	1.5763e-19	1.98727e-18
PNMA1	1.1936	1.63908e-19	2.06204e-18
MDC1	1.06677	1.69486e-19	2.12921e-18
CHPF	1.37228	1.76153e-19	2.21141e-18
ICAM5	1.45019	1.80106e-19	2.25785e-18
BARX2	-2.28683	1.82114e-19	2.28141e-18
CAD	1.13615	1.98706e-19	2.47535e-18
MMP13	4.19233	1.99846e-19	2.48781e-18
STON2	1.44391	2.02249e-19	2.51512e-18
OAS3	1.92512	2.02322e-19	2.51512e-18
FKBP14	1.15527	2.03585e-19	2.52729e-18
CENPH	1.31139	2.05159e-19	2.54506e-18
SMTN	1.2913	2.08983e-19	2.5871e-18
CDR2	1.09388	2.14768e-19	2.65686e-18
GSTO1	1.02233	2.20663e-19	2.726e-18
UBL3	-1.08123	2.22189e-19	2.74295e-18
TPST1	1.45832	2.24274e-19	2.76678e-18
SPOCD1	1.36837	2.30502e-19	2.83574e-18
PBK	1.48357	2.3671e-19	2.9061e-18
ITGA3	1.85482	2.47434e-19	3.02525e-18
GALNT10	1.13484	2.47759e-19	3.02714e-18
TMC7	1.05038	2.55078e-19	3.11444e-18
HTRA3	2.28269	2.55465e-19	3.11702e-18
FLNA	1.41915	2.63274e-19	3.2101e-18
CTSZ	1.36452	2.73169e-19	3.32848e-18
POLE	1.01167	2.80492e-19	3.41304e-18
CLCA4	-3.24521	2.81281e-19	3.41797e-18
UBXN7	1.19513	3.04796e-19	3.68611e-18
PLXND1	1.33892	3.06569e-19	3.70503e-18
FERMT1	1.68397	3.07692e-19	3.71609e-18
MUC15	-2.2001	3.10341e-19	3.74553e-18
COX7A1	-2.13179	3.10779e-19	3.74828e-18
USP18	1.72335	3.66626e-19	4.39803e-18
CAPN6	-1.81204	3.92676e-19	4.69472e-18
GPR153	1.55626	3.96261e-19	4.7344e-18
C7	-1.65126	4.16836e-19	4.96358e-18
C12orf75	1.69449	4.28739e-19	5.10191e-18
HTRA1	1.81431	4.41964e-19	5.25226e-18
LAMA5	1.18902	4.57728e-19	5.42152e-18
SHROOM3	-1.34162	4.86437e-19	5.74247e-18
TCEAL2	-1.0502	4.87915e-19	5.7561e-18
CBX1	1.09064	4.91356e-19	5.78668e-18
VOPP1	1.33748	5.0257e-19	5.90553e-18
FZD6	1.41711	5.09177e-19	5.97528e-18
PRNP	1.34381	5.19512e-19	6.08855e-18
TCEAL9	1.07631	5.50151e-19	6.42648e-18
ADAM10	1.01806	5.57101e-19	6.49064e-18
ZNF697	1.08729	5.593e-19	6.51201e-18
NELL2	2.70266	5.66534e-19	6.59193e-18
PGM5	-1.13677	6.07455e-19	7.05424e-18
BNC1	1.97782	6.46449e-19	7.49242e-18
SEMA7A	1.375	6.48577e-19	7.51219e-18
KRT78	-3.51456	6.9204e-19	7.98127e-18
GLS	1.20142	7.16717e-19	8.2478e-18
TMEM39A	1.01226	7.19479e-19	8.27424e-18
GREM1	2.07637	7.56598e-19	8.68431e-18
JAG1	1.42582	8.16209e-19	9.33244e-18
SKIL	1.22909	8.21718e-19	9.3894e-18
BCAS4	1.26681	8.28054e-19	9.45311e-18
RAB29	1.03464	8.28355e-19	9.45311e-18
TNFRSF25	1.27793	8.42084e-19	9.60364e-18
NFIX	-1.35608	8.59705e-19	9.79832e-18
HACD3	1.05369	8.98361e-19	1.02193e-17
DUSP9	2.05188	9.10997e-19	1.03366e-17
CPNE1	1.18256	9.31501e-19	1.05424e-17
UBE2L6	1.50445	9.42406e-19	1.06591e-17
TRIM59	1.15552	9.6104e-19	1.0856e-17
RBL1	1.07414	9.90075e-19	1.11769e-17
DDIAS	1.19312	1.00123e-18	1.12957e-17
FAM89A	1.44312	1.00488e-18	1.13297e-17
ACLY	1.06355	1.01406e-18	1.14188e-17
DCBLD2	1.54882	1.06674e-18	1.19816e-17
CHAD	-1.03223	1.07416e-18	1.20422e-17
AMPD1	-1.80412	1.17208e-18	1.31152e-17
IRF9	1.00025	1.27049e-18	1.411e-17
CFD	-1.73108	1.38966e-18	1.54143e-17
HLA-B	1.55388	1.40068e-18	1.55204e-17
MPP3	1.0675	1.40097e-18	1.55204e-17
ZIC5	1.48452	1.41851e-18	1.5705e-17
AJUBA	1.37432	1.45185e-18	1.60642e-17
HELZ2	1.43125	1.4815e-18	1.63718e-17
NUP155	1.07828	1.54701e-18	1.70746e-17
TCF19	1.30898	1.57002e-18	1.73178e-17
STAT1	1.7137	1.57594e-18	1.73724e-17
PYCR2	1.02583	1.58033e-18	1.741e-17
NME1	1.02845	1.61971e-18	1.77998e-17
EMP3	1.47839	1.64055e-18	1.80177e-17
ATP13A4	-2.02311	1.65303e-18	1.81436e-17
PDGFRB	1.93316	1.69549e-18	1.85868e-17
CCL11	2.09923	1.73805e-18	1.90416e-17
THEMIS2	1.33053	1.78526e-18	1.95228e-17
HMGA2	2.13322	1.83072e-18	1.99953e-17
ANXA9	-1.74572	1.88203e-18	2.05306e-17
DVL3	1.21318	2.09113e-18	2.27282e-17
JAG2	1.25866	2.18294e-18	2.3697e-17
CBX2	1.56273	2.20769e-18	2.39366e-17
FEZ1	1.76445	2.43228e-18	2.62121e-17
LAMP5	1.99507	2.44174e-18	2.62982e-17
CASQ1	-2.76456	2.52981e-18	2.71974e-17
ALDH1L1	-1.53921	2.75061e-18	2.94822e-17
E2F3	1.00476	2.80216e-18	2.99446e-17
PCED1A	1.06214	2.81092e-18	3.00202e-17
PRB1	-1.02828	2.83658e-18	3.02761e-17
EXOSC4	1.07672	2.86505e-18	3.05617e-17
B3GNT6	-1.44074	3.05515e-18	3.24922e-17
AMOT	-1.9052	3.19888e-18	3.396e-17
ATAD5	1.0548	3.232e-18	3.42708e-17
SPP1	3.27564	3.54038e-18	3.74293e-17
CEACAM7	-2.73289	3.54407e-18	3.7446e-17
BGN	2.10302	3.61977e-18	3.82232e-17
PML	1.16857	3.7527e-18	3.958e-17
LSG1	1.02053	3.78357e-18	3.98819e-17
TOX2	1.73176	3.84933e-18	4.05271e-17
ASB10	-1.06297	3.87619e-18	4.07618e-17
C4orf46	1.00589	3.95192e-18	4.14602e-17
PSMB9	1.73631	4.02232e-18	4.21739e-17
NRSN2	1.30521	4.36612e-18	4.56176e-17
KREMEN2	2.14652	4.40258e-18	4.59178e-17
FRZB	-1.74014	4.49795e-18	4.68029e-17
GDPD3	-1.78968	4.61344e-18	4.78927e-17
FBLIM1	1.4169	4.68292e-18	4.85573e-17
PTPRK	1.23812	4.72939e-18	4.89821e-17
CHST7	1.56055	4.90012e-18	5.06033e-17
HOPX	-2.23152	4.96851e-18	5.12502e-17
HLF	-1.92809	5.01118e-18	5.16007e-17
CPXM1	2.07241	5.19513e-18	5.33407e-17
CLSTN1	1.1747	5.83011e-18	5.93811e-17
METTL7A	-1.87773	6.36314e-18	6.44051e-17
TM7SF2	-1.65241	6.41678e-18	6.49111e-17
MEX3D	1.02756	6.50742e-18	6.57533e-17
UPK1A	-1.79727	6.71852e-18	6.78479e-17
KRT36	-2.06101	6.74153e-18	6.80417e-17
NIPA1	1.06014	7.11023e-18	7.16412e-17
H2AC13	1.44693	7.26688e-18	7.31297e-17
RSAD2	2.35006	7.47327e-18	7.50022e-17
TMC8	1.44231	7.63392e-18	7.65713e-17
HLA-F	1.64049	7.67184e-18	7.69083e-17
ANO5	-1.14176	8.1194e-18	8.10757e-17
EHD2	1.27844	8.26249e-18	8.24583e-17
SIGMAR1	1.10296	8.39714e-18	8.37552e-17
GAST	2.46253	8.4169e-18	8.39053e-17
LTBP1	1.94885	8.45023e-18	8.41433e-17
EXT2	1.0738	9.52994e-18	9.43146e-17
SCG5	1.59261	1.03354e-17	1.01946e-16
CTLA4	1.50909	1.03452e-17	1.01986e-16
LOXL3	1.03846	1.03781e-17	1.02255e-16
PDGFA	1.34067	1.04133e-17	1.02544e-16
HEYL	1.48755	1.1138e-17	1.09438e-16
FTL	1.2871	1.11559e-17	1.09554e-16
EN1	2.03472	1.15966e-17	1.13694e-16
NFKBIE	1.11031	1.17062e-17	1.14661e-16
PLEKHA6	-1.3497	1.19279e-17	1.16685e-16
SH2D5	2.10425	1.20162e-17	1.17484e-16
MET	1.49487	1.26505e-17	1.2328e-16
HELLS	1.21341	1.31233e-17	1.27817e-16
RELB	1.17397	1.32452e-17	1.28864e-16
CD109	1.44608	1.45296e-17	1.40822e-16
KHDC4	1.04828	1.46505e-17	1.41839e-16
PLD6	1.09029	1.49009e-17	1.44185e-16
TMTC3	1.13084	1.6489e-17	1.59206e-16
BORA	1.1707	1.67019e-17	1.61087e-16
CENPQ	1.07314	1.69162e-17	1.63066e-16
APOD	-2.47062	1.69278e-17	1.63089e-16
SLC39A13	1.10925	1.88197e-17	1.80827e-16
TMEM263	1.1486	1.98833e-17	1.90533e-16
MAB21L4	-2.50714	1.99366e-17	1.90941e-16
FBXO41	1.19479	2.18391e-17	2.08714e-16
ASPHD2	1.04326	2.25088e-17	2.14653e-16
ITM2C	1.39068	2.35029e-17	2.23415e-16
CRTAC1	-1.62701	2.40184e-17	2.2783e-16
SLC16A6	-1.27799	2.71856e-17	2.55965e-16
CDC7	1.19162	2.86581e-17	2.68975e-16
SNX31	-1.76746	2.89819e-17	2.71871e-16
ENTPD7	1.14505	2.9458e-17	2.76046e-16
HLA-C	1.33904	2.97201e-17	2.78165e-16
RFC3	1.14233	2.97309e-17	2.78165e-16
STAC2	-1.11473	2.97755e-17	2.78436e-16
TOPBP1	1.23187	3.03439e-17	2.83454e-16
MYOM1	-2.12755	3.14819e-17	2.93315e-16
LTF	-4.31193	3.26428e-17	3.03654e-16
HOXC8	1.36822	3.54176e-17	3.28609e-16
CLEC11A	1.60111	3.58142e-17	3.31598e-16
AEBP1	2.13335	3.61346e-17	3.34391e-16
SLC16A3	1.31044	3.7204e-17	3.4393e-16
SCARA5	-1.69937	3.7919e-17	3.50357e-16
PAX9	-1.96603	3.87113e-17	3.57492e-16
FAM83H	1.09485	3.89642e-17	3.59641e-16
RRAS2	1.09176	3.92559e-17	3.62147e-16
APOBEC3B	1.91483	4.276e-17	3.92845e-16
AMIGO2	1.97011	4.41948e-17	4.05191e-16
BCAS1	-1.55139	4.51505e-17	4.13315e-16
H2BC9	1.13305	4.60961e-17	4.21754e-16
TREM1	1.7537	4.83561e-17	4.41978e-16
LHFPL2	1.19093	5.05359e-17	4.6072e-16
NOX4	1.16869	5.22795e-17	4.76129e-16
TGFBR1	1.05109	5.46441e-17	4.97156e-16
MFSD6L	-1.08604	5.82063e-17	5.27409e-16
B3GNT9	1.19008	6.00619e-17	5.43394e-16
TSPAN10	1.42615	6.39981e-17	5.77539e-16
MICAL2	1.49328	6.92069e-17	6.23597e-16
HOXC10	2.11733	7.04562e-17	6.33892e-16
TGIF1	1.02909	7.09618e-17	6.38119e-16
APBB2	1.1303	7.10645e-17	6.3872e-16
MYL3	-2.17986	7.28e-17	6.53001e-16
MMRN1	-1.41698	7.40998e-17	6.63991e-16
LRRN4CL	-1.21873	7.65437e-17	6.84856e-16
C3orf52	1.0453	7.66235e-17	6.85226e-16
TEAD4	1.00389	7.70573e-17	6.8876e-16
CMTM3	1.28975	8.43879e-17	7.52395e-16
FOXK1	1.03649	8.52498e-17	7.5932e-16
OSR2	1.31363	8.63226e-17	7.67341e-16
PADI1	-2.25193	9.05391e-17	8.04421e-16
WDR91	1.01416	9.06143e-17	8.04688e-16
BRCA2	1.01915	9.35963e-17	8.29927e-16
KDELR3	1.58332	9.65138e-17	8.54521e-16
TAP1	1.61652	1.07698e-16	9.51653e-16
NPNT	1.7702	1.08558e-16	9.58773e-16
CCDC24	1.14784	1.09286e-16	9.64248e-16
DNAH17	1.94498	1.09533e-16	9.65951e-16
DKK4	-1.20779	1.10499e-16	9.73991e-16
ACKR1	-2.19138	1.12455e-16	9.90735e-16
MMP19	1.45466	1.22008e-16	1.07014e-15
PLOD2	1.62347	1.23676e-16	1.0837e-15
BLM	1.04718	1.24842e-16	1.09298e-15
CTTNBP2	-1.32314	1.25194e-16	1.09538e-15
PRR27	-1.10412	1.27141e-16	1.11187e-15
SPATA18	-1.22371	1.34413e-16	1.17432e-15
CDK18	1.29249	1.45021e-16	1.26451e-15
GCNT3	-1.98372	1.46573e-16	1.27742e-15
OLFML2B	1.88205	1.48176e-16	1.29077e-15
LIG1	1.0648	1.50545e-16	1.31012e-15
ACYP1	1.02478	1.5665e-16	1.36191e-15
MSC	1.8785	1.5968e-16	1.38758e-15
NLGN2	1.23681	1.62021e-16	1.40724e-15
TRIB3	1.35853	1.74139e-16	1.50807e-15
LDB3	-2.31036	1.81627e-16	1.56987e-15
CASK	1.02884	1.86584e-16	1.61037e-15
SLC25A34	-1.08991	1.89849e-16	1.63696e-15
SMYD3	1.08614	1.94938e-16	1.67841e-15
ERFE	1.1463	2.03605e-16	1.74712e-15
DLL4	1.01405	2.04724e-16	1.75588e-15
DDX58	1.55036	2.04927e-16	1.75677e-15
CYP2J2	-1.28662	2.12724e-16	1.82186e-15
ATP2A1	-2.70146	2.1745e-16	1.86144e-15
LRP12	1.35918	2.25724e-16	1.93134e-15
ATP1A2	-2.33278	2.27696e-16	1.94634e-15
MAML3	-1.11522	2.57816e-16	2.18911e-15
CAVIN2	-1.57537	2.65183e-16	2.24951e-15
PGGHG	1.50487	2.69414e-16	2.27997e-15
BMP3	-1.25965	2.72618e-16	2.3049e-15
HENMT1	1.37345	2.75061e-16	2.32335e-15
PTMS	1.00499	2.78577e-16	2.35193e-15
TICRR	1.13468	2.80336e-16	2.36454e-15
PSME2	1.0233	2.81848e-16	2.37504e-15
PRSS27	-2.33052	2.9718e-16	2.50069e-15
SUV39H1	1.01897	3.0217e-16	2.53908e-15
CENPU	1.25699	3.0907e-16	2.59462e-15
ATP13A3	1.21698	3.13434e-16	2.63e-15
DEK	1.05474	3.1358e-16	2.63e-15
CLU	-2.38074	3.18173e-16	2.66601e-15
CCT6A	1.00417	3.29673e-16	2.75848e-15
LRRC3	1.13932	3.34822e-16	2.79829e-15
NSD2	1.07377	3.40863e-16	2.84409e-15
IL15RA	1.09656	3.45687e-16	2.88029e-15
AFAP1L2	1.41843	3.50344e-16	2.91365e-15
SLC7A5	1.68095	3.58472e-16	2.97985e-15
RFTN1	1.18497	3.96273e-16	3.27877e-15
NRBP2	1.10508	3.97032e-16	3.28354e-15
NEDD1	1.01049	4.04629e-16	3.3417e-15
SLC25A36	1.06216	4.19165e-16	3.45534e-15
AIF1L	-1.58783	4.39047e-16	3.6159e-15
PLAC1	1.60857	4.43465e-16	3.6506e-15
VIT	-1.35264	4.47008e-16	3.67636e-15
CNTFR	-1.60297	4.63318e-16	3.80173e-15
DLX1	1.26496	5.19202e-16	4.24269e-15
FCER1A	-1.89469	5.21433e-16	4.25897e-15
TSPAN8	-1.54862	5.29747e-16	4.3249e-15
SCD5	1.47788	5.38198e-16	4.38625e-15
SLC1A4	1.28408	5.55911e-16	4.52605e-15
F2RL2	1.85043	5.65668e-16	4.59919e-15
HES4	1.28569	5.69519e-16	4.62838e-15
IGSF3	1.24397	5.71737e-16	4.64428e-15
MAPK11	1.00822	5.73128e-16	4.65346e-15
ANKRD35	-1.80762	5.83038e-16	4.72531e-15
CDC25A	1.0553	5.83626e-16	4.72793e-15
P3H2	2.23768	5.8635e-16	4.74783e-15
SMC2	1.21518	5.95423e-16	4.81473e-15
EFHD2	1.06519	6.2134e-16	5.0152e-15
ESCO2	1.06619	6.24879e-16	5.04044e-15
RGS4	1.60378	6.40178e-16	5.15324e-15
PCDH17	1.06116	6.65554e-16	5.35268e-15
PRKAA2	-1.35834	6.70862e-16	5.39293e-15
SLC39A6	1.0763	6.72048e-16	5.40003e-15
DPY19L1	1.13909	6.72674e-16	5.40262e-15
THSD1	1.65287	7.50714e-16	6.00774e-15
CABLES2	1.01285	7.59056e-16	6.06632e-15
ACVR1	1.10811	7.70155e-16	6.1495e-15
FYCO1	-1.12012	7.85393e-16	6.25435e-15
GALNT6	1.86218	8.04782e-16	6.39173e-15
F2R	1.51788	8.29149e-16	6.57341e-15
VEGFA	1.27957	8.3179e-16	6.58849e-15
GINS4	1.17925	8.36116e-16	6.61981e-15
WDR76	1.245	8.50037e-16	6.72704e-15
EPHX2	-1.41188	9.69022e-16	7.62489e-15
TM4SF19	1.42594	9.93127e-16	7.80052e-15
MYOZ3	-1.51417	9.96326e-16	7.82219e-15
MMP17	1.22724	1.01884e-15	7.99188e-15
TJP3	-2.05669	1.02766e-15	8.05043e-15
EXTL2	1.02189	1.06526e-15	8.32669e-15
TRPM2	1.30086	1.07433e-15	8.39391e-15
IRF7	1.41905	1.12779e-15	8.78846e-15
ANGPTL7	-1.01067	1.13227e-15	8.81952e-15
CYP27C1	1.59463	1.14174e-15	8.88555e-15
KIRREL1	1.50741	1.14634e-15	8.91745e-15
KIF20B	1.08049	1.16879e-15	9.07625e-15
ID3	1.24216	1.26427e-15	9.77927e-15
TRIO	1.19377	1.27437e-15	9.85314e-15
NAV1	1.27544	1.28251e-15	9.91177e-15
LAMP3	1.74877	1.36214e-15	1.04999e-14
TFRC	1.57526	1.41516e-15	1.08756e-14
MSH6	1.06715	1.4233e-15	1.09334e-14
CKAP5	1.00048	1.50812e-15	1.15551e-14
TRAF2	1.04784	1.605e-15	1.22658e-14
TNFSF4	1.37166	1.62461e-15	1.2389e-14
TMEM200B	1.32671	1.67984e-15	1.27938e-14
IL24	2.43921	1.71768e-15	1.30652e-14
TNFRSF18	1.82973	1.78002e-15	1.35336e-14
CYP4F12	-1.59843	1.83071e-15	1.39012e-14
BRIP1	1.02554	1.87192e-15	1.4196e-14
MLIP	-1.21452	1.87291e-15	1.41974e-14
DDX60	1.78415	1.92543e-15	1.45894e-14
TMEM158	1.62903	2.01499e-15	1.52421e-14
CD151	1.02539	2.02903e-15	1.53417e-14
IFI27L2	1.0628	2.08062e-15	1.56985e-14
PCDH1	-1.26655	2.16668e-15	1.63267e-14
SEC61G	1.24998	2.19409e-15	1.65197e-14
PSTPIP1	1.08124	2.24559e-15	1.69002e-14
GGT5	1.37893	2.2556e-15	1.69613e-14
SLC17A9	1.25774	2.29479e-15	1.72341e-14
SCARB1	1.16232	2.30375e-15	1.72942e-14
BOC	-1.23686	2.39244e-15	1.79297e-14
ARL6IP6	1.00529	2.40014e-15	1.79799e-14
TNFRSF9	1.17914	2.49929e-15	1.87061e-14
CDR2L	1.29193	2.50023e-15	1.87061e-14
CENPK	1.16869	2.60186e-15	1.94337e-14
LHX5	1.29417	2.6224e-15	1.95789e-14
IL36A	-3.22412	2.73752e-15	2.04042e-14
GPR161	1.22652	2.76268e-15	2.05746e-14
FOXP3	1.42379	2.79977e-15	2.08334e-14
LBH	1.46336	2.84104e-15	2.11228e-14
IL4I1	1.63677	2.85771e-15	2.1229e-14
OLFML2A	1.51115	3.00575e-15	2.22638e-14
MICALL2	1.01253	3.05496e-15	2.25907e-14
HOXD13	2.00169	3.24245e-15	2.39275e-14
KIFC2	1.19053	3.25088e-15	2.39703e-14
PADI2	-2.17858	3.28036e-15	2.41672e-14
RAI14	1.4575	3.50495e-15	2.57367e-14
NID2	1.70444	3.51714e-15	2.58155e-14
TP63	1.43802	3.55033e-15	2.60485e-14
NKD2	1.6385	3.58557e-15	2.62529e-14
SPINK5	-2.76625	3.81374e-15	2.78548e-14
EZH2	1.13624	3.99284e-15	2.91271e-14
ABCG1	1.09245	4.25636e-15	3.10241e-14
FCGR2A	1.39641	4.28398e-15	3.12126e-14
CTSL	1.35239	4.29779e-15	3.13004e-14
PFKFB4	1.04283	4.52599e-15	3.28951e-14
DEPDC7	1.06924	4.78923e-15	3.4681e-14
RUNX3	1.41129	5.09594e-15	3.68421e-14
GBP5	2.39047	5.17002e-15	3.73425e-14
BTC	-1.239	5.23847e-15	3.77806e-14
FAM111B	1.4065	5.24523e-15	3.78141e-14
TYMS	1.22421	5.421e-15	3.90181e-14
CLDN8	-1.97811	5.49668e-15	3.95468e-14
APOL2	1.20717	6.12112e-15	4.388e-14
TMEM92	1.37649	6.19023e-15	4.43575e-14
KRT3	-1.92581	6.2796e-15	4.49617e-14
GNLY	1.97297	6.54814e-15	4.68468e-14
PAG1	1.09443	6.68301e-15	4.77542e-14
GRK3	1.00608	7.14216e-15	5.08312e-14
ITGAX	1.3351	7.2072e-15	5.12531e-14
PLPP4	1.5604	7.21439e-15	5.12838e-14
CSF2	2.18698	7.50904e-15	5.33145e-14
ASPN	2.30581	7.5945e-15	5.38783e-14
TUBA1B	1.09301	7.91607e-15	5.60704e-14
CLEC7A	1.53023	8.02027e-15	5.67858e-14
CLIC5	-1.07704	8.70663e-15	6.13528e-14
COL4A6	2.06283	8.79125e-15	6.19246e-14
ST6GALNAC1	-2.04541	9.38337e-15	6.5939e-14
H2BC17	1.14843	9.59205e-15	6.72992e-14
FITM1	-1.47045	1.03543e-14	7.24188e-14
BFSP1	1.0328	1.05759e-14	7.39112e-14
NMB	1.51638	1.06123e-14	7.41361e-14
ZNFX1	1.05807	1.07071e-14	7.474e-14
BBC3	1.03587	1.08148e-14	7.54621e-14
B4GALNT1	1.38225	1.13968e-14	7.9368e-14
TGFBR3	-1.39693	1.15387e-14	8.02934e-14
LAGE3	1.03951	1.15441e-14	8.02995e-14
RCN1	1.02301	1.15873e-14	8.05368e-14
CELSR3	1.22164	1.28651e-14	8.90016e-14
SLC25A4	-1.45245	1.29011e-14	8.92157e-14
HMGA1	1.05186	1.29357e-14	8.94205e-14
PRR5L	1.25596	1.38775e-14	9.56712e-14
NDRG1	1.50109	1.41317e-14	9.73478e-14
C1QL1	1.51906	1.42987e-14	9.83462e-14
MDFI	1.2728	1.44472e-14	9.93291e-14
ITPR3	1.39259	1.49004e-14	1.02366e-13
DHX58	1.06097	1.5287e-14	1.04941e-13
ZNF469	1.50206	1.62229e-14	1.10853e-13
SFTA2	-1.30908	1.72587e-14	1.17571e-13
ZP3	1.13142	1.74127e-14	1.18528e-13
GNG7	-1.01091	1.79959e-14	1.22452e-13
LMNB1	1.25376	1.82667e-14	1.24199e-13
SMOX	1.23581	1.90342e-14	1.29172e-13
SP110	1.13921	1.94581e-14	1.31897e-13
PRKDC	1.1325	1.98734e-14	1.34559e-13
KRT13	-4.46551	2.03172e-14	1.37251e-13
DOK3	1.01705	2.0504e-14	1.38408e-13
ECE1	1.25767	2.11308e-14	1.42315e-13
CDH11	1.79055	2.14978e-14	1.44597e-13
NTM	1.30357	2.15141e-14	1.44597e-13
LEXM	-1.22087	2.15153e-14	1.44597e-13
IFIT3	2.09519	2.19785e-14	1.47634e-13
MYO5A	1.21129	2.2456e-14	1.50728e-13
XAF1	1.43906	2.31344e-14	1.55106e-13
HAPLN3	1.20947	2.43753e-14	1.6318e-13
ZNF532	1.0425	2.46615e-14	1.65034e-13
TNC	2.26147	2.48884e-14	1.66427e-13
KRT76	-1.99095	2.50487e-14	1.67436e-13
KCNJ8	1.11668	2.54224e-14	1.69792e-13
CAV1	1.83348	2.55474e-14	1.7045e-13
SPAG4	1.11921	2.59708e-14	1.7308e-13
H2AC8	1.47022	2.61082e-14	1.73778e-13
PPP1R14C	1.48906	2.61145e-14	1.73778e-13
HMGB2	1.1644	2.69434e-14	1.7896e-13
DZIP1	1.00224	2.71797e-14	1.80462e-13
FCGR3A	1.86662	2.72863e-14	1.81102e-13
MCAM	1.17877	2.81161e-14	1.85986e-13
AADAC	-1.85729	2.90995e-14	1.92063e-13
SYNGR1	-1.38691	2.91137e-14	1.92086e-13
SMIM3	1.18738	2.96097e-14	1.95214e-13
NUP62CL	1.06602	2.96257e-14	1.95247e-13
XCL1	1.22845	2.98603e-14	1.9672e-13
IL2RA	1.25859	2.99001e-14	1.96909e-13
EIF4EBP1	1.07818	2.99279e-14	1.9702e-13
P4HA3	1.3202	3.02518e-14	1.99078e-13
EMILIN1	1.84973	3.12683e-14	2.05616e-13
CSRNP1	-1.03115	3.1606e-14	2.07607e-13
HHATL	-1.3949	3.21468e-14	2.11004e-13
EMILIN2	1.17229	3.32732e-14	2.18075e-13
GGT6	-1.78312	3.50988e-14	2.29449e-13
TGFB1I1	1.16093	3.67888e-14	2.39881e-13
SYDE1	1.09494	3.70425e-14	2.4135e-13
PLEKHB1	-1.17305	3.70546e-14	2.4135e-13
NEK6	1.10693	3.76411e-14	2.4508e-13
IFITM3	1.24636	3.90809e-14	2.53898e-13
MYOZ1	-2.96373	3.91272e-14	2.54106e-13
CLSTN3	1.04492	3.92456e-14	2.54782e-13
ID4	-1.41733	3.92801e-14	2.54913e-13
PPP1R1B	-1.89415	3.9335e-14	2.55176e-13
MMP10	3.3024	3.9698e-14	2.5725e-13
TENM2	2.23997	4.00884e-14	2.59685e-13
HSPH1	1.02303	4.044e-14	2.61773e-13
KIFC3	1.02107	4.06752e-14	2.63199e-13
PARP10	1.04974	4.24028e-14	2.73881e-13
ULBP3	1.16754	4.26252e-14	2.75217e-13
PPL	-1.76681	4.30789e-14	2.77945e-13
CHML	1.03919	4.33489e-14	2.79384e-13
SLC52A1	1.28845	4.50826e-14	2.90138e-13
HAP1	1.54073	4.94771e-14	3.17045e-13
WARS1	1.79179	4.96714e-14	3.18175e-13
HIF1A	1.14732	5.03226e-14	3.22e-13
PLSCR1	1.11125	5.07714e-14	3.24522e-13
IKZF2	-1.22148	5.22262e-14	3.33701e-13
KLHL38	-1.05045	5.24147e-14	3.34665e-13
RDH16	1.46033	5.29878e-14	3.38203e-13
BASP1	1.71801	5.34641e-14	3.41113e-13
TSPAN15	1.12727	5.34819e-14	3.41113e-13
LRRC15	2.31092	5.4722e-14	3.48772e-13
MEAK7	1.04516	5.52203e-14	3.51822e-13
TFF3	-2.51877	5.59573e-14	3.5639e-13
KLHDC7B	2.2841	5.82044e-14	3.69776e-13
PPP1R12B	-1.14422	6.1908e-14	3.92606e-13
MTCL1	1.04681	6.22528e-14	3.94511e-13
PLN	-1.55372	6.30677e-14	3.9925e-13
HJV	-1.79546	6.36222e-14	4.02473e-13
LMOD1	-1.26185	6.37112e-14	4.02893e-13
LAMA4	1.39197	6.39007e-14	4.03805e-13
H2BC11	1.40506	6.58292e-14	4.1555e-13
IFIH1	1.4274	6.60081e-14	4.16531e-13
DSG2	1.57383	6.61615e-14	4.1696e-13
B2M	1.04665	6.69848e-14	4.21928e-13
GJB3	1.33804	6.8028e-14	4.28216e-13
TDO2	1.29871	6.83764e-14	4.29953e-13
SGPP1	1.12549	7.21941e-14	4.52681e-13
COPZ2	1.16581	7.23516e-14	4.53349e-13
ERVMER34-1	1.35031	7.89527e-14	4.93323e-13
SLC5A3	1.00806	7.96218e-14	4.97155e-13
HTR7	1.74728	8.25734e-14	5.15043e-13
PSMB8	1.04451	8.7262e-14	5.43907e-13
ACADSB	-1.07634	9.80155e-14	6.07321e-13
GPC1	1.0844	9.88256e-14	6.12128e-13
PDCD1LG2	1.44281	9.92306e-14	6.14209e-13
PILRA	1.29555	1.00391e-13	6.2096e-13
PIGX	1.02538	1.00914e-13	6.23978e-13
HPS3	1.06548	1.01225e-13	6.25682e-13
FXYD3	1.03565	1.03126e-13	6.36993e-13
CRACDL	-1.31122	1.04521e-13	6.4516e-13
IL7R	1.60808	1.05206e-13	6.48942e-13
TENM3	1.53406	1.06697e-13	6.57455e-13
CCNL2	1.0706	1.08946e-13	6.70387e-13
DLX5	1.59808	1.11436e-13	6.84996e-13
ACER1	-1.64384	1.15246e-13	7.07685e-13
SDC1	1.01045	1.16936e-13	7.17812e-13
MYH9	1.0068	1.17424e-13	7.20063e-13
TBX2	1.15746	1.17746e-13	7.2179e-13
GABBR1	1.03271	1.20469e-13	7.37723e-13
TFAP2E	1.19271	1.20512e-13	7.37735e-13
SLC39A14	1.30008	1.20961e-13	7.39972e-13
COL11A1	2.44259	1.22108e-13	7.46221e-13
SCGB2A1	-1.37036	1.25635e-13	7.67512e-13
KIF15	1.06632	1.26743e-13	7.74015e-13
ARAP3	1.01127	1.27433e-13	7.7796e-13
SHC1	1.08507	1.28644e-13	7.85088e-13
HSPB8	-1.83192	1.33122e-13	8.11304e-13
DDIT3	1.23193	1.34791e-13	8.2119e-13
GAS7	-1.27125	1.36529e-13	8.30927e-13
CYP11A1	-1.1765	1.41954e-13	8.61882e-13
CCNP	1.15237	1.44005e-13	8.73442e-13
CLDN10	-1.98053	1.69102e-13	1.02115e-12
KCTD17	1.04913	1.70885e-13	1.03157e-12
IBSP	1.44128	1.77976e-13	1.06966e-12
MYH7	-3.24975	1.86291e-13	1.11775e-12
SLC9A4	-1.09612	1.90019e-13	1.13896e-12
EXPH5	-1.02949	1.91647e-13	1.14795e-12
ROR2	1.61215	1.92023e-13	1.14981e-12
ITGAV	1.30515	2.03198e-13	1.21551e-12
CDYL2	1.00245	2.07695e-13	1.24115e-12
CAVIN1	1.0292	2.07806e-13	1.2414e-12
FADD	1.42844	2.0986e-13	1.25283e-12
PSCA	-2.45162	2.19276e-13	1.30685e-12
ETS1	1.261	2.20123e-13	1.31102e-12
GPR39	1.17511	2.31122e-13	1.37332e-12
CAV2	1.11647	2.33128e-13	1.38385e-12
MB	-3.37354	2.36507e-13	1.40297e-12
BMF	1.08339	2.41225e-13	1.43001e-12
TINAGL1	1.61348	2.47842e-13	1.4668e-12
TMPRSS2	-2.02247	2.58081e-13	1.52435e-12
SERPINB11	-1.84238	2.60988e-13	1.53948e-12
RNF168	1.02346	2.65155e-13	1.56354e-12
TMEM204	1.14797	2.67203e-13	1.57458e-12
GFRA1	-1.08066	2.84822e-13	1.67397e-12
SULF1	1.9684	2.85935e-13	1.67996e-12
PPP4R4	1.34489	2.86951e-13	1.68537e-12
CALD1	1.30193	2.95339e-13	1.73407e-12
FADS2	1.80206	2.99731e-13	1.75812e-12
CMPK2	1.62693	3.16102e-13	1.84988e-12
ADAM19	1.52894	3.26479e-13	1.9081e-12
HIP1	1.13044	3.31049e-13	1.93354e-12
PLXNA3	1.00659	3.48752e-13	2.03228e-12
TAF2	1.00531	3.48979e-13	2.03293e-12
WNT2	1.44677	3.57985e-13	2.08267e-12
SORT1	-1.11001	3.70209e-13	2.15028e-12
CMA1	-1.03962	3.84275e-13	2.22762e-12
PANX1	1.03186	3.99669e-13	2.31385e-12
MFGE8	1.02094	4.0633e-13	2.34935e-12
RTP4	1.57266	4.07898e-13	2.35613e-12
MYH6	-1.09157	4.12201e-13	2.38021e-12
IFIT2	1.75419	4.16028e-13	2.40075e-12
GPR68	1.46134	4.16331e-13	2.40172e-12
CDK5R1	1.17914	4.28055e-13	2.46616e-12
CMYA5	-2.15238	4.44346e-13	2.55423e-12
IFI44L	1.82073	4.50568e-13	2.5875e-12
TTC9	-1.53047	4.74308e-13	2.71595e-12
CHSY3	1.0242	4.91427e-13	2.81036e-12
IRF6	1.01207	4.91767e-13	2.81141e-12
FBN2	1.96437	5.36086e-13	3.05106e-12
SLC7A8	1.65599	5.55347e-13	3.15665e-12
PABPC1L	1.24189	5.58071e-13	3.17112e-12
GPR158	1.04987	5.58462e-13	3.17234e-12
CSN3	-1.26512	5.65458e-13	3.21003e-12
GULP1	-1.05985	5.85659e-13	3.31942e-12
PHKG1	-1.21199	5.91003e-13	3.34758e-12
CD70	1.62337	5.96579e-13	3.37701e-12
TGIF2	1.05998	6.14443e-13	3.47703e-12
LIMA1	1.09919	6.35783e-13	3.58981e-12
IL33	-1.96729	6.7848e-13	3.81757e-12
DSE	1.01144	6.79381e-13	3.82144e-12
VSIG10L	-1.85015	7.14537e-13	4.01538e-12
SLC44A3	-1.01007	7.15167e-13	4.01765e-12
RBM47	-1.00166	7.36964e-13	4.13749e-12
GLIS2	1.19117	7.44075e-13	4.17347e-12
SMYD1	-1.81983	7.65728e-13	4.28817e-12
HOXA11	1.02277	7.78621e-13	4.3549e-12
EPOP	1.0615	7.95128e-13	4.43886e-12
IGFBP3	1.72706	7.99748e-13	4.46326e-12
DLX6	1.26182	8.28104e-13	4.61572e-12
OSCAR	1.05981	8.57655e-13	4.77148e-12
CEACAM19	1.2613	8.59836e-13	4.78212e-12
CHST3	1.06987	9.13436e-13	5.07066e-12
PROC	1.35702	9.18154e-13	5.09374e-12
BICDL2	-1.38888	9.68191e-13	5.36131e-12
GABRP	-2.66679	9.72066e-13	5.37943e-12
PDGFB	1.15873	9.77546e-13	5.4064e-12
MT-ND6	-1.16749	9.85801e-13	5.44867e-12
PHYHIP	-1.13791	1.00097e-12	5.52224e-12
MT1F	1.1538	1.00914e-12	5.56559e-12
PAFAH1B3	1.01296	1.02553e-12	5.64899e-12
IGF1R	1.07305	1.15038e-12	6.29968e-12
LARGE2	1.39975	1.20576e-12	6.59486e-12
FOXL1	1.10473	1.22766e-12	6.70638e-12
ANKRD13B	1.07279	1.24612e-12	6.80095e-12
ACTN1	1.23102	1.26182e-12	6.88245e-12
ACP3	-1.40438	1.29017e-12	7.02417e-12
ARNTL2	1.06385	1.33248e-12	7.24345e-12
LOX	1.614	1.37091e-12	7.44555e-12
CXCL10	2.86501	1.38108e-12	7.4985e-12
CDK6	1.31063	1.38484e-12	7.51662e-12
DUSP13	-1.57776	1.39988e-12	7.59132e-12
GLIPR1	1.14857	1.4016e-12	7.59833e-12
DRAM1	1.1033	1.47537e-12	7.97638e-12
COX6A2	-2.44835	1.50778e-12	8.14171e-12
CST4	-1.51946	1.52958e-12	8.24947e-12
MYBPC1	-2.93172	1.54528e-12	8.31902e-12
OGN	-1.37098	1.57737e-12	8.48406e-12
BAIAP2L2	1.39016	1.58675e-12	8.5268e-12
ICOS	1.16816	1.61675e-12	8.67753e-12
HES2	1.44825	1.65669e-12	8.88119e-12
ARSI	1.84064	1.79549e-12	9.60795e-12
ENPP4	-1.306	1.87618e-12	1.00186e-11
EYA2	-2.12948	1.91633e-12	1.02269e-11
RAB20	1.01869	1.92025e-12	1.02448e-11
CD320	1.0067	1.9318e-12	1.03033e-11
MMP2	1.77081	1.97068e-12	1.0495e-11
FCHO1	1.11836	1.97832e-12	1.05325e-11
VWA5A	-1.09603	1.98186e-12	1.05482e-11
APOE	1.9567	1.99202e-12	1.0596e-11
GAREM2	1.04828	2.02836e-12	1.07796e-11
ZNF367	1.14995	2.06396e-12	1.09504e-11
MACC1	-1.2845	2.06418e-12	1.09504e-11
MEST	1.33597	2.12237e-12	1.12477e-11
TNFAIP3	1.31821	2.12276e-12	1.12477e-11
SEPTIN11	1.02707	2.13568e-12	1.13128e-11
SDS	1.39688	2.16667e-12	1.14702e-11
SMC4	1.36991	2.31296e-12	1.21975e-11
GPSM1	1.03418	2.47726e-12	1.30254e-11
NRG1	1.39287	2.59646e-12	1.36199e-11
FGFR4	1.12378	2.62697e-12	1.37719e-11
MEIS3	1.15459	2.69206e-12	1.40841e-11
GJB4	1.4306	2.75434e-12	1.4393e-11
COL8A1	1.70596	2.7736e-12	1.44852e-11
PPM1L	-1.14964	2.90046e-12	1.513e-11
PLEKHG4B	1.23538	2.94304e-12	1.53386e-11
GOLIM4	1.24098	3.03676e-12	1.58131e-11
NFE2L3	1.366	3.0416e-12	1.58291e-11
ANO1	2.05067	3.04608e-12	1.58478e-11
PROM1	-1.50578	3.14838e-12	1.63705e-11
APOC1	1.89766	3.1754e-12	1.65062e-11
SCARF2	1.26257	3.18291e-12	1.65403e-11
MYO1G	1.0973	3.30559e-12	1.71429e-11
TRPV2	1.03616	3.3329e-12	1.72679e-11
EDDM13	1.00038	3.33358e-12	1.72679e-11
MPZ	-1.01887	3.38528e-12	1.75256e-11
FCER1G	1.38369	3.49408e-12	1.80625e-11
SCEL	-2.22694	3.50048e-12	1.80904e-11
BAG2	1.06696	3.63538e-12	1.87549e-11
PRR15L	-1.7292	3.7731e-12	1.94204e-11
ADTRP	1.37361	3.93749e-12	2.02198e-11
SMTNL1	-1.63479	4.03633e-12	2.06905e-11
PLEKHO1	1.00749	4.09288e-12	2.09588e-11
FAM241B	1.25921	4.1373e-12	2.11787e-11
CNGB1	1.80043	4.302e-12	2.19802e-11
HS3ST1	-1.16086	4.34822e-12	2.22073e-11
THSD4	-1.14084	4.49525e-12	2.29123e-11
H4C8	1.2121	4.57481e-12	2.32911e-11
CD86	1.08327	4.76281e-12	2.41861e-11
CEMIP2	1.06183	4.88996e-12	2.47951e-11
SMTNL2	-1.63206	5.04274e-12	2.55348e-11
DMBT1	-2.35577	5.08857e-12	2.57449e-11
PKIA	-1.67453	5.14131e-12	2.60016e-11
LAG3	1.50388	5.2894e-12	2.66776e-11
PARP9	1.0711	5.33215e-12	2.68856e-11
CD300LF	1.06487	5.35183e-12	2.69772e-11
BEX4	-1.48028	5.42874e-12	2.73262e-11
TRNP1	-1.41832	5.53796e-12	2.78603e-11
TRPV3	1.25194	5.59513e-12	2.8124e-11
ICAM1	1.49012	5.69965e-12	2.86333e-11
KLHDC8A	-1.1502	5.79115e-12	2.90847e-11
FUT3	-1.71461	6.12419e-12	3.06795e-11
SYPL2	-1.43966	6.17124e-12	3.08978e-11
LMO7	-1.23617	6.23733e-12	3.12199e-11
MELTF	1.51172	6.3197e-12	3.16145e-11
SLC4A3	1.0415	6.52124e-12	3.25587e-11
IQCG	1.3933	6.61739e-12	3.30202e-11
TMEM125	-1.23631	6.719e-12	3.34991e-11
ARSJ	1.34488	7.09507e-12	3.52556e-11
TIGIT	1.14668	7.5595e-12	3.74728e-11
PLEC	1.04299	7.56984e-12	3.75102e-11
ENO3	-2.15978	8.05045e-12	3.98142e-11
IFIT1	1.9218	8.20719e-12	4.05556e-11
RENBP	1.17602	8.30648e-12	4.10007e-11
IGF2BP3	1.54542	8.46125e-12	4.173e-11
TGFB3	1.31219	8.48485e-12	4.18348e-11
CH25H	-1.42289	8.53063e-12	4.20489e-11
OCLN	-1.0628	8.61351e-12	4.23984e-11
GJA1	1.57269	8.62741e-12	4.2432e-11
CHST14	1.07953	9.0931e-12	4.46607e-11
SCN4A	-1.19736	9.11088e-12	4.47357e-11
TMEM97	1.08515	9.22192e-12	4.52435e-11
CSRP2	1.08894	9.71317e-12	4.75489e-11
IFITM1	1.36755	9.9575e-12	4.87048e-11
PIGR	-2.98604	9.99005e-12	4.88506e-11
SH2B3	1.05996	1.06597e-11	5.20253e-11
CSPG4	1.88077	1.11363e-11	5.42173e-11
MATN3	1.14436	1.13152e-11	5.50582e-11
EHF	-1.52446	1.18475e-11	5.74603e-11
MYOM2	-1.39369	1.194e-11	5.78772e-11
TMEM52	-1.26161	1.21593e-11	5.89085e-11
EGFL6	1.35231	1.22657e-11	5.93896e-11
HK3	1.29365	1.23501e-11	5.97514e-11
GALNT12	-1.25013	1.25163e-11	6.05062e-11
EN2	1.16147	1.26645e-11	6.1206e-11
RGS20	1.3657	1.26759e-11	6.12446e-11
TRAF1	1.12656	1.33831e-11	6.44515e-11
CDCA7	1.21691	1.38194e-11	6.64452e-11
DUSP29	-1.00307	1.38869e-11	6.67514e-11
MYH2	-3.42577	1.42453e-11	6.83811e-11
ANXA1	-1.39623	1.43639e-11	6.89145e-11
KLHL40	-1.75311	1.45104e-11	6.95797e-11
PYGL	1.34194	1.45925e-11	6.99357e-11
TRDN	-1.97492	1.51115e-11	7.23259e-11
ADGRB2	1.0075	1.5224e-11	7.28445e-11
TP53INP2	-1.08092	1.63241e-11	7.7899e-11
LTO1	1.22086	1.662e-11	7.92265e-11
RNF213	1.00189	1.70197e-11	8.10667e-11
PAPLN	1.15242	1.87645e-11	8.89967e-11
SDC3	1.01576	1.94296e-11	9.20285e-11
DNM1	1.14142	2.00903e-11	9.50061e-11
SLC25A23	-1.19184	2.08144e-11	9.82737e-11
AZGP1	-2.47158	2.08676e-11	9.84992e-11
DEGS2	-1.49526	2.11365e-11	9.97417e-11
GUCY1B1	1.22826	2.1708e-11	1.02384e-10
NRP2	1.09948	2.17488e-11	1.02523e-10
RPL39L	1.82858	2.24616e-11	1.05771e-10
CELSR1	1.06453	2.40288e-11	1.12793e-10
TNFAIP6	1.51588	2.41364e-11	1.13268e-10
WIF1	-1.87315	2.52381e-11	1.18096e-10
CXCL9	2.48555	2.85303e-11	1.32804e-10
IL1A	2.0437	2.87796e-11	1.33824e-10
RASGEF1A	1.38629	2.94032e-11	1.36546e-10
ZNF618	1.03758	2.98625e-11	1.3857e-10
GLIS1	1.04317	3.00479e-11	1.39394e-10
SLC7A7	1.14378	3.11706e-11	1.4449e-10
SLC12A8	1.05877	3.1679e-11	1.46693e-10
CEACAM6	-2.22563	3.2492e-11	1.50302e-10
CACNG6	-1.32516	3.32178e-11	1.535e-10
GPNMB	1.57463	3.36948e-11	1.55623e-10
COL18A1	1.16021	3.42623e-11	1.5804e-10
CCL5	1.71161	3.64923e-11	1.67848e-10
SHISAL1	1.44008	3.65835e-11	1.68224e-10
RNASE10	1.68842	3.75876e-11	1.72618e-10
ADGRF1	-1.43745	3.79273e-11	1.74044e-10
TTN	-1.53046	3.85073e-11	1.7666e-10
LIMCH1	-1.37609	3.86296e-11	1.77175e-10
IQANK1	1.00737	4.01564e-11	1.83988e-10
EVA1A	1.49016	4.03231e-11	1.84657e-10
TWIST1	1.22924	4.08393e-11	1.86829e-10
ODC1	1.67674	4.08546e-11	1.86851e-10
MYADML2	-1.01007	4.31362e-11	1.96781e-10
MYH10	1.20296	4.38994e-11	2.0016e-10
CXCL17	-2.42957	4.58021e-11	2.08533e-10
ITGA11	1.47376	4.88284e-11	2.21895e-10
OBSCN	-1.10153	4.99628e-11	2.26703e-10
HOXB9	1.37005	5.07998e-11	2.30443e-10
KCNE4	1.05843	5.17066e-11	2.34258e-10
CRYAB	-1.91195	5.25785e-11	2.37966e-10
MISP	1.80749	5.26951e-11	2.38433e-10
ADH1C	-1.95278	5.721e-11	2.57684e-10
GATM	-1.2577	5.77259e-11	2.59942e-10
KRT23	-1.99274	5.78606e-11	2.60351e-10
SEL1L3	1.19967	5.97232e-11	2.68528e-10
SULF2	1.37988	6.09496e-11	2.73835e-10
IL18BP	1.11779	6.09891e-11	2.73943e-10
TNFSF9	1.21102	6.12147e-11	2.74888e-10
SLAMF9	1.37592	6.17935e-11	2.77347e-10
DLX2	1.08248	6.30576e-11	2.82807e-10
CXCL11	2.50867	6.41235e-11	2.87442e-10
NRAP	-2.69438	6.52321e-11	2.92265e-10
BPIFB2	-2.8836	6.61052e-11	2.96028e-10
TMC5	-1.30666	6.71125e-11	3.00011e-10
PAEP	1.41152	7.48106e-11	3.32504e-10
C1S	1.23117	7.70322e-11	3.42037e-10
IGSF9	1.16223	7.72469e-11	3.42905e-10
FOLR1	-1.67253	7.80473e-11	3.46285e-10
SCNN1A	-1.67866	8.00027e-11	3.54519e-10
MX2	1.32463	9.26021e-11	4.08624e-10
FNDC1	1.7933	9.36702e-11	4.1303e-10
ABCC1	1.11167	9.44147e-11	4.1621e-10
TXLNB	-1.37291	9.95526e-11	4.37884e-10
RNF225	-1.18362	9.98261e-11	4.38978e-10
FGF7	-1.00207	1.00876e-10	4.43156e-10
CREG2	1.17711	1.02118e-10	4.48394e-10
BSPRY	-1.43291	1.02301e-10	4.49085e-10
SLC28A3	1.26995	1.08305e-10	4.74272e-10
ALDH1A1	-2.50643	1.09965e-10	4.80951e-10
PRTFDC1	1.11797	1.12787e-10	4.92327e-10
FOXL2	1.27645	1.18188e-10	5.14517e-10
ICA1	-1.06921	1.19557e-10	5.2022e-10
SIRPA	1.05964	1.1966e-10	5.20544e-10
MT-ND5	-1.08968	1.19904e-10	5.21477e-10
TSHZ3	1.05234	1.23058e-10	5.3402e-10
LMOD3	-1.72609	1.24341e-10	5.39196e-10
FNDC4	-1.05383	1.24816e-10	5.40991e-10
SDK2	1.38467	1.25191e-10	5.42486e-10
ALOX12	-1.46792	1.27921e-10	5.53957e-10
STRA6	1.32558	1.30827e-10	5.66081e-10
GSDMB	1.09943	1.34099e-10	5.79255e-10
PPFIA1	1.2385	1.40651e-10	6.06087e-10
SFRP1	-2.10577	1.52681e-10	6.54282e-10
JAK3	1.08048	1.52967e-10	6.55351e-10
TNNC2	-2.85188	1.56319e-10	6.68428e-10
FTH1	1.10029	1.58612e-10	6.77744e-10
CDCA7L	1.0543	1.58758e-10	6.78206e-10
SLC1A1	-1.16148	1.60591e-10	6.8538e-10
FOXRED2	1.17428	1.63047e-10	6.95029e-10
CTSK	1.43848	1.84087e-10	7.80051e-10
CACNA1S	-1.58133	1.8613e-10	7.88333e-10
TRIM55	-1.06381	1.90401e-10	8.05273e-10
RECQL	1.0484	1.91708e-10	8.10032e-10
ELF5	-1.24741	2.047e-10	8.60638e-10
DDIT4L	-1.70052	2.05434e-10	8.63316e-10
ZBP1	1.02135	2.08644e-10	8.75568e-10
ITPKA	1.08661	2.16211e-10	9.0604e-10
MAOB	-1.72597	2.21385e-10	9.26418e-10
PLEKHA7	-1.04347	2.23566e-10	9.34884e-10
LAYN	1.23801	2.35773e-10	9.8408e-10
DDIT4	1.33645	2.36959e-10	9.888e-10
CEP19	1.01013	2.41424e-10	1.00649e-09
TMOD4	-1.57531	2.48658e-10	1.03471e-09
CILP2	1.12524	2.48937e-10	1.03563e-09
CDK14	1.18837	2.57902e-10	1.07092e-09
CLDN17	-1.77662	2.69626e-10	1.11597e-09
GABRE	1.2943	2.7048e-10	1.11898e-09
OAS1	1.1859	2.71511e-10	1.12299e-09
CPNE7	1.15311	2.79963e-10	1.15579e-09
MANSC1	-1.29093	2.91095e-10	1.19981e-09
LMOD2	-2.22913	2.95741e-10	1.21727e-09
SLFN11	1.10669	3.08798e-10	1.26954e-09
FHL1	-1.95157	3.13468e-10	1.28785e-09
GNG8	1.12634	3.1534e-10	1.29495e-09
ABI3BP	-1.23067	3.34534e-10	1.37092e-09
C10orf71	-1.46657	3.40076e-10	1.39331e-09
LTBP2	1.24515	3.42777e-10	1.40309e-09
USP2	-1.21723	3.59265e-10	1.46754e-09
NEFL	2.20745	3.64565e-10	1.48885e-09
SVIP	-1.2156	3.88922e-10	1.58179e-09
ZFP36	-1.09623	3.90613e-10	1.58758e-09
LFNG	1.13838	3.98281e-10	1.61801e-09
BPGM	1.05235	4.05106e-10	1.64386e-09
SPINK7	-2.60671	4.12819e-10	1.67402e-09
SPRR3	-3.62944	4.16214e-10	1.6874e-09
APOBEC2	-2.10447	4.53147e-10	1.82881e-09
NEBL	-1.1013	4.58616e-10	1.84921e-09
RCOR2	1.17451	4.78309e-10	1.92599e-09
SPTSSB	-1.33825	4.82648e-10	1.94303e-09
SCGB3A1	-2.89264	4.93302e-10	1.98412e-09
CHL1	-1.51463	4.97879e-10	2.00073e-09
SPDEF	-1.50461	5.01011e-10	2.01286e-09
HAS3	1.62264	5.16433e-10	2.07295e-09
SGCG	-1.54786	5.23173e-10	2.09905e-09
VCAN	1.72035	5.49036e-10	2.19689e-09
TCEA3	-1.32126	5.52148e-10	2.20785e-09
NUAK1	1.16726	5.55651e-10	2.22086e-09
MYOT	-1.68139	5.59012e-10	2.23329e-09
EPS8L1	-1.22738	5.63932e-10	2.25143e-09
CCL28	-1.21906	5.79025e-10	2.3091e-09
MPP7	-1.04381	5.7995e-10	2.31227e-09
XIRP2	-2.11553	5.83384e-10	2.32492e-09
SLC5A1	-1.54298	5.84386e-10	2.3284e-09
HAVCR2	1.13	5.91514e-10	2.35364e-09
CXCL8	1.91311	6.41655e-10	2.53615e-09
LRRC39	-1.11467	6.43363e-10	2.54178e-09
COL22A1	1.7471	6.47465e-10	2.55628e-09
IL34	-1.25974	6.62382e-10	2.6117e-09
BCAT1	1.35374	7.06073e-10	2.77547e-09
TMEM38A	-1.33167	7.15278e-10	2.80846e-09
HLA-G	1.30082	7.53406e-10	2.9523e-09
AGR3	-1.28043	7.57541e-10	2.96605e-09
ADM	1.16053	7.58517e-10	2.96907e-09
PODNL1	1.03323	7.76232e-10	3.03507e-09
ARHGAP4	1.26838	7.79496e-10	3.04717e-09
FOLR3	1.59444	7.82408e-10	3.05654e-09
MYO5B	-1.19111	8.32044e-10	3.23979e-09
FAT1	1.38056	8.45763e-10	3.28961e-09
IL27RA	1.18101	8.61238e-10	3.34615e-09
CILP	-1.26864	8.79605e-10	3.41304e-09
WNT7A	1.44995	8.94284e-10	3.46774e-09
MST1R	1.06469	9.30114e-10	3.6004e-09
BCL2A1	1.19853	9.84948e-10	3.7978e-09
SCGB1A1	-1.39508	1.02453e-09	3.94616e-09
FOS	-1.45435	1.02925e-09	3.96178e-09
JADE2	1.18208	1.1554e-09	4.42251e-09
MAMDC2	-1.17683	1.18994e-09	4.55176e-09
SRL	-1.63456	1.25765e-09	4.80357e-09
IL12RB2	1.49523	1.33453e-09	5.08846e-09
KLHL41	-2.5217	1.35323e-09	5.15755e-09
SDK1	1.23925	1.44801e-09	5.49646e-09
SLAMF8	1.00168	1.48506e-09	5.62151e-09
CAND2	-1.04405	1.60381e-09	6.05174e-09
DUSP26	-1.64316	1.74854e-09	6.57743e-09
FLRT2	1.08132	1.8231e-09	6.84441e-09
MYH11	-1.3795	1.8399e-09	6.90166e-09
PNCK	1.42125	1.85978e-09	6.97181e-09
STEAP1B	1.13122	1.88968e-09	7.07648e-09
GBP1	1.45214	2.02864e-09	7.57139e-09
TGM5	-1.23974	2.07409e-09	7.72968e-09
TNFSF10	1.16341	2.08549e-09	7.76892e-09
ADAMDEC1	1.51689	2.09323e-09	7.7945e-09
MUC5B	-2.0935	2.28485e-09	8.47435e-09
CGN	-1.18592	2.2857e-09	8.47573e-09
TNS4	1.18175	2.2994e-09	8.52476e-09
PLEKHS1	-1.15502	2.30372e-09	8.53902e-09
RAC3	1.28625	2.41704e-09	8.94787e-09
FAT2	1.17443	2.42807e-09	8.98685e-09
MOB3B	1.0563	2.45917e-09	9.09062e-09
ALPK3	-1.17306	2.52992e-09	9.33278e-09
RAET1E	-1.21047	2.53987e-09	9.36562e-09
BPIFA1	-2.1913	2.7368e-09	1.00522e-08
CYSRT1	-1.83939	2.75077e-09	1.00994e-08
IL32	1.2559	2.75738e-09	1.01195e-08
VEGFC	1.51004	2.75954e-09	1.01253e-08
SYNGR3	1.22032	2.76143e-09	1.01302e-08
LILRB4	1.2581	2.78859e-09	1.02214e-08
NUDT11	1.39945	2.85618e-09	1.04498e-08
SIGLEC12	1.05205	2.90452e-09	1.06201e-08
TLR2	1.00265	2.93241e-09	1.07155e-08
GZMB	1.45139	3.06553e-09	1.11744e-08
TESC	-1.01973	3.07924e-09	1.12198e-08
C1QTNF1	1.08737	3.14359e-09	1.14426e-08
RPP25	1.05915	3.18436e-09	1.15862e-08
PRAME	2.11216	3.21732e-09	1.17014e-08
SCD	1.13897	3.26128e-09	1.18564e-08
MX1	1.35953	3.32797e-09	1.20865e-08
SCGB3A2	-1.05481	3.33249e-09	1.2098e-08
IDO1	1.99121	3.38805e-09	1.22822e-08
OLR1	1.38682	3.51279e-09	1.27086e-08
TBX18	1.00654	3.54364e-09	1.28123e-08
CD248	1.32236	3.55201e-09	1.284e-08
SOD3	-1.0532	3.60142e-09	1.30028e-08
CKM	-3.26706	3.62394e-09	1.30788e-08
DNASE1L3	-1.26952	3.76223e-09	1.35559e-08
TCN1	-2.27389	3.79021e-09	1.3654e-08
FUT2	-1.09098	3.83955e-09	1.38149e-08
C5AR1	1.1114	3.85648e-09	1.38703e-08
DUSP6	1.0426	3.86171e-09	1.38863e-08
PKP1	1.22276	3.88797e-09	1.39722e-08
ACKR3	1.45587	4.27061e-09	1.52642e-08
ABCC5	1.22855	4.28635e-09	1.53112e-08
UPP1	1.13569	4.31184e-09	1.53992e-08
BPIFB1	-2.9314	4.36631e-09	1.55875e-08
LPAR3	1.15634	4.56301e-09	1.62376e-08
KRT9	1.14507	4.79035e-09	1.7016e-08
RNF208	-1.00748	4.80706e-09	1.70686e-08
GP2	-1.06163	4.89684e-09	1.73735e-08
ABCA1	1.00406	5.1723e-09	1.82823e-08
EGR1	-1.21763	5.1725e-09	1.82823e-08
DUSP1	-1.14864	5.21621e-09	1.84259e-08
CARD10	1.02019	5.34745e-09	1.88707e-08
TOR4A	1.1534	5.37861e-09	1.89769e-08
AC007906.2	-1.18506	5.45953e-09	1.9251e-08
SEMA3C	1.39357	5.52754e-09	1.94618e-08
LILRB2	1.04473	5.52806e-09	1.94618e-08
SERPINA1	1.24976	5.69914e-09	2.00245e-08
SYT8	-1.53699	6.00812e-09	2.10355e-08
IL36G	2.03101	6.13318e-09	2.14605e-08
TFF1	-1.39551	6.24458e-09	2.18291e-08
VWA2	-1.00553	6.31134e-09	2.20538e-08
SOX4	1.06196	6.51217e-09	2.27466e-08
PI15	1.0417	6.51343e-09	2.27466e-08
PITX1	-1.06069	6.56441e-09	2.29111e-08
C4orf19	-1.05714	7.16626e-09	2.48414e-08
NT5E	1.50254	7.31077e-09	2.53275e-08
SGCA	-1.49511	7.4174e-09	2.5672e-08
SLC6A8	1.01295	7.52728e-09	2.60219e-08
RHCG	-2.50422	7.57222e-09	2.61671e-08
TNNI2	-2.51357	7.66234e-09	2.64425e-08
MYO5C	-1.09552	7.67544e-09	2.64776e-08
ASCL2	1.10133	8.19991e-09	2.81831e-08
MLPH	-1.0786	8.3766e-09	2.87571e-08
IGFL2	1.66835	8.487e-09	2.91193e-08
CYP4X1	-1.63533	8.55817e-09	2.93471e-08
THBS2	1.78476	8.67235e-09	2.97095e-08
SLCO1B3	1.13345	8.73031e-09	2.98908e-08
BMP2	1.17354	8.89212e-09	3.03922e-08
MDK	1.30105	8.95893e-09	3.0603e-08
SERPINB1	-1.06972	9.62256e-09	3.27818e-08
RHBDL1	1.04568	9.7975e-09	3.33268e-08
IRX4	1.46076	9.81448e-09	3.33718e-08
S100A2	1.28408	1.00931e-08	3.428e-08
CEACAM5	-2.33855	1.14745e-08	3.87649e-08
ETV4	1.07793	1.16364e-08	3.92746e-08
APOBEC3G	1.05835	1.17515e-08	3.95955e-08
DEFB1	-1.90397	1.18494e-08	3.99152e-08
STC1	1.24776	1.18509e-08	3.99152e-08
PCDHGC5	1.02652	1.19958e-08	4.03881e-08
OLFM2	1.19757	1.23572e-08	4.15497e-08
SYNPO2L	-1.44099	1.29646e-08	4.34445e-08
NOTUM	1.03083	1.39125e-08	4.64203e-08
LHX2	1.07965	1.39573e-08	4.65521e-08
RHEX	1.50652	1.39849e-08	4.66317e-08
IGF2BP1	1.31914	1.42886e-08	4.75947e-08
ACTA1	-3.49758	1.46432e-08	4.87303e-08
ATP6V1C2	-1.13735	1.48739e-08	4.94612e-08
CYP2C18	-1.39391	1.50666e-08	5.00645e-08
RASD2	1.24391	1.51422e-08	5.03065e-08
FOXC2	1.13913	1.58673e-08	5.26173e-08
FPR3	1.19784	1.64796e-08	5.45765e-08
RNF222	-1.33972	1.68601e-08	5.57436e-08
MYOZ2	-1.61972	1.71569e-08	5.66767e-08
ZBTB7C	-1.47854	1.75022e-08	5.77272e-08
CLDN4	-1.38523	1.78079e-08	5.86704e-08
SERINC2	1.00805	1.80132e-08	5.92917e-08
HES6	1.05615	1.82067e-08	5.98955e-08
TMEM45B	-1.6288	1.94408e-08	6.37084e-08
AQP9	1.07469	1.95758e-08	6.41154e-08
NPW	1.3779	1.9633e-08	6.42673e-08
STX19	-1.04635	1.99144e-08	6.51763e-08
TNNC1	-2.73433	2.00491e-08	6.55932e-08
PTN	-1.83851	2.03596e-08	6.656e-08
TMPRSS11E	-2.04265	2.04673e-08	6.68998e-08
PTPN7	1.01404	2.08772e-08	6.82021e-08
TCAP	-2.91495	2.12505e-08	6.93708e-08
SLURP1	-2.67175	2.1362e-08	6.97091e-08
LRG1	-1.4731	2.22018e-08	7.23039e-08
CRISPLD2	1.06093	2.25195e-08	7.32851e-08
ASPHD1	1.01806	2.35572e-08	7.65082e-08
KYNU	1.16648	2.38105e-08	7.72888e-08
NOS1	-1.0404	2.4303e-08	7.87725e-08
SPON2	1.10431	2.54236e-08	8.22399e-08
BNIPL	-1.29038	2.55185e-08	8.25171e-08
SMPX	-2.10461	2.57826e-08	8.33105e-08
TMEM229B	1.04251	2.67041e-08	8.61943e-08
ANTXR2	1.02274	2.67715e-08	8.63806e-08
PIM2	1.09385	2.70032e-08	8.70652e-08
GFPT2	1.11401	2.72244e-08	8.77465e-08
CCL2	-1.22014	2.77157e-08	8.92372e-08
LAMA1	1.13912	2.85947e-08	9.18474e-08
KRT5	1.165	2.8669e-08	9.20529e-08
CHPT1	-1.01339	2.92576e-08	9.38415e-08
PRSS23	1.11656	3.43959e-08	1.09299e-07
STEAP1	1.00716	3.44467e-08	1.09421e-07
MYPN	-1.3471	3.46672e-08	1.10024e-07
KIAA1549L	1.04224	3.47609e-08	1.10287e-07
SERPINE2	1.3892	3.57417e-08	1.13232e-07
PFN2	1.29921	3.71203e-08	1.1737e-07
[truncated: 253 more rows]

## Sheet: Table S2
Table S2 List of SUMOylation-related genes
gene symbol
ARNT
BCL11A
CAPN3
CBX4
CTNNB1
EGR1
EGR2
EID3
EYA1
FSCB
GNL3
GNL3L
HDAC4
HDAC7
HMG20A
HMG20B
IFIH1
KIAA1586
MAGEA2
MAGEA2B
MDM2
MUL1
NFATC2IP
NSMCE1
NSMCE2
NSMCE3
NSMCE4A
PARK7
PIAS1
PIAS2
PIAS3
PIAS4
SENP5
PML
RANBP2
RANGAP1
RASD2
SENP1
RELA
RNF212
RNF212B
RWDD3
SAE1
SLF1
SENP2
SLF2
SMC5
SMC6
STX1A
SUMO1
SUMO1P1
SUMO2
SUMO3
SUMO4
TOLLIP
TOPORS
TRIM27
SENP6
TRIM28
TRIM38
TRPM4
UBA2
UBE2I
UHRF2
ZBED1
ZMIZ1
ZMIZ2
ZNF451

## Sheet: Table S3
Table S3 Oncogene list
gene symbol
KRAS
RET
MYC
BRAF
HRAS
MET
SRC
RAF1
KIT
TP53
MDM2
FOS
JUN
ABL1
NRAS
AKT1
MYCN
ERBB2
CBL
ETS1
MYB
EGFR
PVT1
RELA
FYN
PIM1
FES
ROS1
REL
ETS2
PIK3CA
BMI1
MPL
CRK
ARAF
SKI
FGR
YES1
BCL2
SPI1
CDKN2A
LYN
MYCL
ABL2
CRKL
MAS1
CCND1
RELB
MOS
JUNB
DEK
MYBL2
PIM2
CBLB
FLI1
LCK
RALA
RAP1A
RAB8A
JUND
FOSB
MERTK
MAPK1
RALB
SKIL
PIM3
RAN
MYBL1
RAB5C
HCK
PTEN
VAV1
SET
RAB7A
RAB1A
CTNNB1
RAP1B
CDON
RAB5A
AKT2
RAB23
RAB6A
RAB14
RAB11A
RAB35
RAB25
MRAS
RAB27A
RAP2A
ERG
BAX
RAB31
RAB3A
RAB2A
MCF2
ERBB4
RAB29
FGFR1OP2
RB1
RAB10
CDKN1A
RAB9A
RAB11B
RAB5B
GLI1
RAB33A
RAB4A
CBLC
RAB18
CBLL1
RAB3B
STAT3
RAB30
RAB34
RAB32
KRASP1
RABL3
RAB13
CDK4
RAB3C
RAB22A
NTRK1
RAB36
RAB21
ERBB3
RAB27B
PIK3CG
MAF
PDGFB
BLK
RAB3D
MAP3K8
RAB1B
EWSR1
RAB2B
ELK1
BOC
RAB26
RAB38
RAP2B
RAB39A
RAB40B
RAB37
RAB6B
RAB8B
RUNX1
RAB12
SEA
RAB9B
RAB40C
RAB24
RAB33B
RAB20
RAB43
JAK2
RAB19
CSF1R
H19
RABL6
RAB28
AKT3
RAB17
BCR
RAB44
ETV6
RAB39B
RAB4B
RAB1C
RAP2C
BCL2L1
FGF4
RAB42
VEGFA
MAPK3
EGF
RAB15
ECT2
MTOR
RAB40A
NOTCH1
RAB7B
RAB6C
PTPN11
RAB9BP1
MIR7-3HG
PML
PDGFRA
ALK
CASP3
MAS1L
MAPK8
FGF3
FGFR3
GRB2
CDK6
RABL2B
MN1
RAB41
RABL2A
BCL6
TPR
E2F1
MLH1
FGFR1
PARP1
HGF
RAP1AP
BCL2L11
CBLL2
MSH2
NF1
PLK1
LOC100422456
MCL1
PIK3R1
IL6
VAV2
AXL
LPSA
KMT2A
MAP2K1
USP6
SP1
MECOM
MIR21
RRAS
CXCL1
BCL3
RAB42P1
BMI1P1
RAB9AP5
LOC402641
LOC642550
FLT3
RHOA
RAB6D
TERT
YAP1
RASA1
MST1R
AKAP13
LOHAN2
LOLI1
SCARNA5
RRAS2
WNT1
MAFK
SHC1
MAPK10
TCL1A
EIF4E
TGFB1
NFKB1
LCN2
ATM
LOC100335030
FGFR1OP2P1
RAB5CP2
ENSG00000233908
ENSG00000262067
LOC100131294
RAB11AP1
RAB11AP2
RAB28P5
RAB9AP4
ENSG00000237493
RAB28P1
RAB28P2
RAB28P3
RAB5CP1
ENSG00000253777
ENSG00000258411
ENSG00000267102
ENSG00000267456
ENSG00000267554
RAB28P4
RAB9AP1
RAB9AP2
RAB9AP3
ENSG00000227072
ENSG00000227728
ENSG00000228585
ENSG00000230003
ENSG00000240404
ENSG00000250997
ENSG00000256799
ENSG00000257954
ENSG00000258184
ENSG00000267471
ENSG00000271701
LOC100130203
LOC100419932
ENSG00000234811
LOC101060112
ENSG00000227573
ENSG00000231525
ENSG00000257564
ENSG00000261356
ENSG00000263870
ENSG00000275046
ENSG00000275540
ENSG00000277766
LOC100128800
LOC100129672
LOC100130841
LOC100420673
LOC100421737
LOC440059
LOC441768
ESR1
RAC1
HIF1A
MDM4
BRCA1
FGFR2
DCUN1D1
MAFB
CERNA3
TMC8
CREB1
SMAD4
TET2
CDKN1B
BIRC5
CDK2
CYCS
MAPK14
CD274
TNFSF10
KITLG
USP4
PTK2
MYCLP1
FAS
GLI2
MAFF
IGF1R
PARK7
GAS5
THPO
RACK1
MEN1
CDH1
EP300
AURKA
PDGFRB
CSK
EZH2
STAT5A
WT1
PIK3CB
FBXW7
PCNA
TLX1
VHL
TNF
NPM1
MAFG
HSP90AA1
CASP9
MIRLET7C
IL3
SIRT1
CEP43
CDK1
CTTN
THRB
GDNF
APC
ETV7
VAV3
CDC42
FOXO1
CDKN2B
RUVBL1
GSK3B
KLF6
BRCA2
STK11
ERAS
CCNA2
STAT1
RARA
MSH6
CXCL8
TUG1
NFKB2
BRAFP1
TET1
TPM3
TP63
LOC107980440
TAL1
TP73
IGF1
AR
HMGA1
FUS
LETMD1
CREBBP
CCND3
HULC
UBE3A
FER
FOSL1
PTPN1
LMO2
RHOH
CDKN3
ETV4
CASP8
MIR125A
CCND2
BAK1
RUNX3
MKI67
IRS1
BAD
CSF1
MYCNOS
BDNF-AS
DDX6
IL2
EGR1
SNHG16
CCDC6
CDC25A
PTGS2
HMGA2
TRAF3
TGFA
MAFA
MMP9
MIR155
INS
RPL7A
CHEK1
LINC02605
PIN1
MALAT1
CXCR4
ARHGEF5
PDPK1
RPS6KB1
TRC-GCA24-1
CCNE1
ATF2
SNHG1
IL1B
RPS27A
MIR143
STAT5B
FOXO3
ATR
PLAG1
DAXX
RUVBL2
IFNG
SYK
IRF4
NET1
VIM
HDAC1
SKP2
NRG1
INSR
TFG
GOLGA5
MIR34A
NCK1
DICER1
MIR17
GATA1
EPO
CAV1
ITGB1
AFF1
CASC15
SOD2-OT1
NEAT1
NGF
SETD2
FEV
NFKBIA
LINC00511
MIRLET7B
PTPN6
LEF1
THRA
SOCS1
RAPGEF1
PRKCI
CSF2
CCAT1
PTPN14
SNHG7
FRAT1
ECT2L
GLI3
PXN
LMO3
SOS1
FN1
HOTAIR
ARID1A
NCOA4
MIR203A
MMP2
NME1
PTK2B
CCNB1
ZAP70
SRF
SMO
PTPN3
RUNX1T1
NCOA3
PGR
CD44
IFNA1
NFE2L2
MIR99AHG
NUP98
MAP2K2
PLCG1
KDR
FGF2
PMS2
PKM
OIP5-AS1
XIAP
KAT5
MIR23B
TCL1B
LINC00673
NTRK3
CXCL2
MIR34C
HNRNPU
SIPA1
WNT5A
PRKCA
SMAD3
HSPA4
FASN
DNMT1
BRD4
DLEU2
HOXA9
ID1
JAK3
MAX
PAK1
CYTOR
SMAD2
AGR2
MMP1
MIR193A
XIST
MIR31HG
ACP1
MIR214
NTRK2
FGF5
JAK1
MIR27A
RECK
ABCB1
CXCL12
PGR-AS1
SNHG6
FOXM1
MITF
NUP214
ITCH
EIF3E
HSPA8
SNHG12
MUC1
CIB1
PAX3
ELK4
SSPN
TWIST1
PBX1
CXCL3
MIR18A
E2F3
TCF7L2
MIAT
RUNX2
RHOD
HAGLR
EIF4EBP1
AGK
MCM3
CRNDE
MIR221
FALEC
SNORD15A
FEZF1-AS1
TMC6
IFI27
MIR373
SMARCA5
HNRNPD
PLEK
FASLG
LRRC56
IGF2
PTTG1
UBC
YWHAB
IL7
ACTB
PELP1
MIR494
YY1
GNAS
IFT22
TRE-TTC3-1
WNT3
CSNK2A1
RGL4
YBX1
BCAR1
ELAVL1
PTPRC
TRRAP
CSF3
EPOR
COMETT
RAD50
HSPA5
BIRC3
LOC107963955
MIR20A
UCA1
RHOC
ILK
PPARG
SMARCA4
HSPB1
ZFAS1
GFRA1
CDKN2C
NCL
GATA2
BBC3
LOXL1-AS1
PLAU
SOX2
ELF3
PAX5
EGFR-AS1
BECN1
CAMK2G
SNHG17
KIAA1549
ENTPD5
EEF1A1
MIR145
UBE2C
ARHGEF2
CEBPB
LIN9
ANXA5
MIR98
MAPK9
USP7
HDAC2
WWTR1
PHB1
DLEU1
TNFRSF10B
ACTL6A
PSMD10
SIN3A
TFDP1
PCAT1
CSF3R
KHDRBS1
BARD1
JAG1
DDIT3
GAB1
MTDH
MIR19A
RHEB
CHUK
TKT
KIF14
BNIP3
TMPRSS2
ZBTB7A
RHOB
MYCLP3
HNF4A
IRS2
MIR320A
EPAS1
MIR133B
DANCR
HDAC9
PRKN
DLX6-AS1
PPM1D
EIF4A1
LUCAT1
LOC110806263
RASA2
GAB2
TSC2
MIR100HG
SNAI1
RBL1
CDKN2B-AS1
SIRT2
CDC25C
LOC106736614
BID
FLCN
FGF6
CFLAR
MELK
PIK3CD
IL4
CHEK2
MIR17HG
YWHAZ
ITGA2
ELK3
TFAP2A
MCTS1
SPAG9
CCL2
CCAT2
MKRN2
KSR1
SND1
IKBKE
ITGB3
BAG1
CD4
PRKDC
PDGFA
MAP2K3
TMPO-AS1
PTK6
DCAF1
MIR30A
MIR222
NRP1
LMNA
FLT1
MIR155HG
PIK3R2
SLC2A1
RASSF1
MIRLET7A1
NOTCH4
SMARCB1
PTPN13
LMO1
GFI1B
E2F2
TRIM24
HNRNPK
PTCH1
GAPDH
NOTCH3
IKBKB
MIR4435-2HG
MIR200C
MIR31
SNHG14
NKX2-1
TUBB
EDNRB
SNORD44
BTRC
WNT7A
AFAP1-AS1
SIRT3
MIR29A
MCM2
SNAI2
NAMPT
TOP1
BCOR
TRAF6
POLR2A
REST
CUL1
EPHA2
HOXA-AS2
TRIM28
MEIS1
FOXD2-AS1
MIR126
MYBBP1A
ODC1
KLF4
LOC117134608
TNFRSF10A
NR3C1
IDH1
BRIP1
STYK1
LOC117134611
CEBPA
GADD45A
XPO1
KRT18
LINC01133
JUP
TET3
NOS3
MIR205
RPS6KA1
DUSP6
PTPN12
AURKB
MIR7-1
YWHAE
EZR
NEDD9
VCL
MIR22
DLG1
MRPS11
ETV1
NCOR1
CTCF
TNC
CCN4
RBX1
BMP6
AIFM1
BRD7
MST1
APAF1
CD40
TGFBR2
DDX5
NCAPG
TIMP1
BRI3BP
SS18
STK3
TYK2
MIR223
PRC1
TOP2A
MIR15A
MIR196B
MIR16-1
CBFB
MIR451A
MLLT1
GFOD3P
GNAQ
CBR3-AS1
MIR93
POU5F1
ARAFP2
YWHAQ
XRCC6
LOC111099027
LOC111099028
PTPN2
NF2
KDM1A
MIR92A1
RPS6
FUBP1
SF3B1
HLA-A
MDH2
SNHG3
SMAD7
DUXAP8
NCK1-DT
INPP5D
PRKCE
GAS6
KRT8
FTO
MOV10
MYEOV
DIRAS3
THORLNC
PPP1CB
ZEB1
SOX2-OT
XRCC5
SPIB
MAP3K1
PTPA
IQANK1
PRMT5
HES1
PRKACA
RALGDS
ATF3
TCF3
WNT10B
PCLAF
MIR106B
IRF1
HDAC3
BICDL3P
MIR141
PUF60
HNRNPF
FGFR4
HOXA11-AS
SNHG15
PAF1
CDC25B
MGMT
HSPA1A
MEG3
VDR
MIR215
PPP1CC
MIR205HG
MFHAS1
KLF5
MTCP1
IKZF1
FRA11B
TBK1
ENO1
CTNND1
TRIB2
SOCS3
CTBP1
KRIT1
CP
SPHK1
YES1P1
MIR146B
ANXA2
MIR182
PDCD4
LINC00665
DSCAM-AS1
MMP14
SOD2
PPP2CA
BDNF
SRSF1
STK4
UBA52
HNRNPA2B1
MIR10B
HUWE1
NNT-AS1
BSG
MAP3K11
PRKAR1A
MLLT3
MMP7
CDC37
MCM7
RASEF
HNRNPA1
KRT14
IQGAP1
STUB1
FXR1
SKP1
HIF1A-AS2
SDHB
IGFBP3
MIR211
NMI
UBE2D1
PTPRA
TP53TG1
ACTG1
FOXG1
EPHA1
NOS2
CASC11
SRSF3
ATF1
PEA15
GHET1
ZBTB16
CD82
HSPD1
CD34
PEBP1
MYD88
LIF
FBXL19-AS1
P4HB
EML4
NOTCH2
PRKAA1
SAMMSON
NSD2
THBS1
CUL3
NONO
DNMT3A
LOC117134604
LOC117135104
LOC117135105
LOC117135106
LOC117134605
LOC117134606
LOC117134607
EIF2AK2
MIR19B1
TFE3
TRIM27
PRKCD
KCNQ1OT1
NCOA1
MIR183
DUSP1
CNTN2
MXI1
CALR
PAWR
SPRY4-IT1
LINC00460
PTTG3P
ESR2
SHOC2
SFPQ
VDAC1
EEF1D
GSTP1
LATS2
MNX1-AS1
HDAC6
BCL2A1
PCAT6
DDB1
MIR100
PITPNA-AS1
NRTN
NEDD4
BRD8
USP28
SPP1
IGF2BP1
SSX2
AREG
FAM83B
CSNK1A1
TRIP12
RAB40AL
PMAIP1
MIR199A1
MIR25
NDRG1
HSP90B1
KDM6B
BIRC2
MIR96
MIR424
RPL11
ATRX
NCOA2
MIR142
BANCR
PTPRF
DHX9
PSMC4
DMAP1
SGK1
IRF2
DNAJA3
MIR149
KAT2B
ERF
RNF2
XBP1
TLNRD1
UNC5B-AS1
HNRNPDL
NME2
TNRC6B
LOC106867047
ASXL1
CDC73
APEX1
EPCAM
PTBP1
EIF3A
CTLA4
RAC2
SDHD
HSPA9
MIR196A1
FOXD3-AS1
DCUN1D3
ARAP1-AS1
CCEPR
UBE2I
SPDEF
TFRC
SHH
UFC1
CALM1
NQO1
CASP7
MYOD1
TLR4
SOX21-AS1
PRKCZ
LDHA
MIR210
MELTF
IL17A
NCAPG2
LMO4
MARK3
UBB
NCOR2
FOSL2
ZC3HAV1
TLN1
DDX17
CTSD
MDH1
IVL
HLA-DRB1
MAML2
SOX9
TRA-TGC7-1
ABCC1
HIPK3
CASP2
FLVCR1-DT
TCF7
AXIN1
TBC1D3
TNRC6A
COPS5
TSC1
DDX3X
ELK2AP
DES
SOD1
ROR1
RICTOR
EPHA3
ZFTA
SQSTM1
PCBP2
RARB
ENO2
SOX4
STK38
PCBP1
USP8
MCF2L
RPL5
PAX8
SBF2-AS1
DCUN1D5
CDK9
MIR106A
CXCR2
GFI1
RPTOR
PDCD1
SUMO1
F3
YWHAG
CD27-AS1
LOC107963951
MIR338
MIR200B
MXD1
AGO2
TFF1
NFE2
ILF3
METTL3
H3C1
MIR210HG
DARS1-AS1
PGM5-AS1
HYAL2
CLU
CAT
CASP1
MIR423
RPL17
HNRNPC
ADAR
DNA2
SOAT1
LEP
FOXP2
INPPL1
AGAP2
MIR140
MIR125B1
KPNB1
HNRNPH1
BCL2L2
ID2
RHOG
FHIT
CDH2
IL10
ARRB2
VEGFC
RBL2
GOT1
NIHCOLE
MALT1
IL18R1
ELK2BP
PCAT7
TRAF2
HOXA1
CDKN2D
GSK3A
MIR29B1
MAP2K4
CIP2A
DKK1
DCAF7
STXBP5-AS1
HMGB1
TEAD1
MPRIP
MRTFA
SUZ12
PRL
DUSP19
RPS6KA3
MIR181A1
BCYRN1
IFNB1
CHD4
MIR342
ORC6
MIR486-1
NR1H2
LINC00858
MIR335
LATS1
ACTC1
IL2RA
MIR191
NBN
IL11
TOLLIP
RPL31
MATR3
EDN3
MIR23A
MIR139
MIR10A
DGCR5
TCP1
SETBP1
TJP1
KRT7
PTPRJ
CARMN
RANBP9
HSP90AB1
ROCK1
SDHA
SERPINE1
KIF20B
PRAM1
EIF2S1
ADAD2-AS1
SREBF1
PRMT1
KRT19
IGF2BP3
CERS6-AS1
DOK1
MIR181D
SRSF2
TDRG1
TYRO3
FLNA
NR4A1
CUL4A
EEF1G
AGO3
KAT6A
MAPK7
ISY1-RAB43
OGT
RPL10
FRS2
HOXA10
MIR224
PLXNB1
MYH9
WNT4
MIR193B
HOTAIRM1
PRKCH
DVL2
IL6ST
GRP
PWAR1
MEPE
ADAM12
PDK1
CTNNA1
ARRB1
CALCA
NKILA
SIN3B
RARS1
TLX3
RBBP4
BMP2
CCT2
RIT1
EEF1A2
PTENP1
NAE1
DNMT3B
RBM14
DAPK1
EEF2
BTK
MTA1
SH3KBP1
IL1A
CCL3
CCN1
CCN3
C11orf65
ZNF703
MIR186
PLIN3
MIR99A
EIF4G1
CDX2
ING3
PPP1CA
CCN2
FHL1
LOC130061792
LOC130061793
LOC130061795
SETSIP
COL1A1
BBOX1-AS1
ICAM1
KRT10
TNK2
AGO1
RING1
EFNA1
CENPU
MORF4L1
ARHGEF7
SAFB
MSN
FUNDC2
MIR324
TGFBR1
HMOX1
SLC3A2
ING4
EWSAT1
DIABLO
LGALS1
AICDA
TGIF1
CD28
MIR206
C1orf56
MIR195
ITGA2B
RBMS1
PSMC6
KEAP1
LOC111188156
KLRK1
AKAP9
PPP2R1A
NFATC2
IGH
PTPRK
E2F4
FBL
PHLPP1
PRDX1
TNRC6C
TYMS
NUTM1
SLC4A1AP
TXN
HNRNPL
SCRIB
WT1-AS
CFL1
HAND2-AS1
PABPC1
ASCL1
NR2F2-AS1
PAK4
BCL6B
PAK5
STIL
UBE2V1
KRT5
SLC2A4
PRDM1
USP6NL
GSN
SSX1
UBE2D3
FGF23
ITGA5
DSP
NUMA1
LOX
GATA3
TBP
CSNK2A2
MIR26A1
MIR144
GTF2I
WNT2
FGF7
SIRPA
DDX1
MIR150
LOC108491832
DENR
TEK
DNAJA1
MIR127
HSF1
TNFRSF1A
ATAD2
MIR146A
LGALS3
PROM1
SNHG20
CHD1L
MORF4L2
ZNF281
HCP5
RXRA
SFTA1P
GH1
RNF43
PLAUR
CLTC
KHSRP
IGF2BP2
UPF1
LCP2
RIPK1
ITGB4
MIR330
TACC3
AXIN2
RPL6
TGM2
CEACAM5
NUP88
MKNK1
RFC1
VCP
EHF
PRKCB
RAF1P1
GNAI2
AHR
RPS3
FGF1
PRPF8
ITK
ITGA6
GOT2
STAT6
RACGAP1
CDC6
SPRY2
POU4F1
PFDN5
CD36
SLC16A1
CDC5L
BLM
MIR199B
SP3
PTPRE
CCDC80
CSNK2A3
VCAM1
CASC2
CAMK2D
CALM3
TIMP2
OTX2
MIR204
SYP
PTPRU
USP9X
TP53BP1
ARTN
ETS2P1
MIR200A
MIR130A
LINC00518
ITPA
PCBP1-AS1
NAT10
PGK1
KNG1
ATF4
CRAT
MIR130B
IL7R
BUB3
PLCG2
MIR101-1
MRGBP
METTL1
MPP1
PRLR
ACADVL
TAF15
EDN1
RHPN1-AS1
CRTC1
BOK
UHRF1
TAB3
QKI
BLZF1
MAP3K5
SNHG5
UCHL1
ABCG2
FRK
CXCL5
PRKAA2
ZNF217
HCFC1
SPOP
GNA12
RPL23
SNHG4
SNRNP200
TUBA1B
CCT3
UBE2D2
PICART1
GIHCG
RBM15
TP53BP2
ALDOA
NR4A3
H4C1
LAPTM4B
RBM33
LOC107303340
EHMT2
MIR29C
SNW1
PAX2
FADD
HCG11
TARDBP
BCLAF1
SFN
MIR302A
CSNK1E
SIRT5
MMP13
MRTFB
PRPF6
RAD51
PAM
MIR381
GSTM1
NR2F1-AS1
PINK1
WRAP53
MIR216A
MIRLET7D
NANOG
CDT1
KRT17
IRS4
ZBTB17
NUMB
DHX15
MAEA
LMNB1
WEE1
CARM1
G6PD
MIR135B
IL18
RNF32-DT
KPNA2
G3BP1
PECAM1
ABI1
PCGEM1
CCNG1
S100B
SIRT6
RPLP0
NTF3
DYRK1A
MIR30B
LOC107963947
HNRNPM
MIR132
TSG101
LINC01234
CAD
NOX4
U2AF2
MIR33B
CALM2
FLT4
APP
DNASE1
RPS6KA5
SFRP4
ADM
MIR103A1
USP22
IMMT
ELF1
MUTYH
CCDST
TMPOP2
UBE2M
RPL4
RPL3
PSMD2
ILF2
CAPZB
ANXA1
TUFM
ZFP36
KIF5B
CD2AP
BCL11A
COPS3
DDX21
MAP3K14
POLR2L
EPHB2
PRDX2
MFAP5
CALML3-AS1
RPS2
ACTA2-AS1
TPX2
MIR584
PTK7
LINC00649
ACTN4
SCYL1
IL2RG
AFDN
YWHAH
GRN
DAB2IP
RSF1
MRE11
MIR9-1
DMTF1
CAND1
MAP2K7
FURIN
TSHR
EIF3B
CERNA2
RPL7
SIRT7
PA2G4
STMN1
SPRED1
ITGA3
NCK2
UBE2L3
IKBKG
XRN2
CARD11
POSTN
NDUFC2
CNKSR1
BMS1
CXCL10
MVP
FZD6
GJA1
MTA2
WDR5
IGF2R
DCST1-AS1
FIP1L1
PBX3
FOXO4
CAPRIN1
SALL4
MMP3
MIR375
BNIP3L
NOP56
SHB
RPSA
MIR425
XRCC1
IRAK1
MAPKAPK5-AS1
CTBP2
GATA6
RPS12
RPS19
GABPB1-AS1
FLII
STT3A
MYH14
CCT4
PTHLH
RPS7
MIR218-1
VPS13B-DT
MAP3K7
IMPDH2
TIAM1
FOXP1
RBPJ
PSIP1
ZNF204P
WDR4
KARS1
TFDP2
LINC00632
SOS2
LINC00861
CDK7
EGLN2
H2AX
FOXA1
GNAI1
LARP1
EPRS1
ATP1A1
KIF23
MIR148A
RPS6KA4
CDC20
PPP1R12A
PTP4A3
HIPK2
RPL8
MIR15B
SEPTIN9
CD38
GPC3
HSPG2
MIR30E
CCNL1
MAPK12
RPS3A
BIN1
MLLT11
GHR
CCL27
EIF5A
MIR27B
TMEM87B
ANP32A
TFF3
HDAC4
PDIA3
MAP4
WAPL
CUL2
EXOC7
PIK3C2B
CCL5
PHB2
ERH
MIR128-2
TCF4
PSMC1
MIR185
LOC107963948
ASB16-AS1
CDCA4
C1QBP
LEMD1
MIR22HG
BMP4
MATK
SMARCC1
FOXP3
NOLC1
TRIM21
WWP2
MKNK2
PRKAB1
MIR497
FZR1
LINC01194
SUV39H1
PSMC3
STIP1
JPX
UBE2R2-AS1
MST1P2
UBTF
WDR77
FHL2
GNL3
MIR543
MPO
TIMP3
MIR532
RPS9
ENSG00000272980
AHNAK
VDAC2
HEXIM2-AS2
SMC1A
SMC3
VAPA
PAPSS1
SF3B3
MAP2
PTP4A2
PTPRG
CCT6A
TPI1
USP15
PPP2R2A
PDCD10
CTBP1-DT
HOXA13
PER1
MYOG
RPS27
ESRP1
CADM1
DCD
STRAP
MIR429
LRP6
PRKD1
SENP3
MAPKAP1
MIR574
PHLPP2
FAM83A
TUBB3
ITGAV
SLC30A1
CAPZA1
FTH1P3
TUSC8
BAP1
DYNC1H1
RPS16
SYNCRIP
SFRP2
NUDC
RPL15
NUP93
FAM13A-AS1
SPINT1-AS1
ARF6
NEDD8
ELP5
FANCD2
UBR4
PRKCQ
MECP2
HNF1A-AS1
MIR122
ACLY
PRPF19
MAD2L1
ARNT
HSPH1
BUB1B
NACA
EFTUD2
DNM1L
CCT5
RPN1
KRBOX4
SSRP1
RPL18
CAMK2A
CSDE1
NOX1
SPTBN1
ERRFI1
CYP24A1
RPS14
CANX
UBA1
EIF4B
HNRNPR
RBMX
RPL14
BACH2
ANGPT2
RPS13
PSMC5
RPL9
H4C16
BCL10
ROR1-AS1
DDN-AS1
AP3B1
ADAM17
BRAP
MBP
GNB1
ATP5F1A
SERBP1
EIF4A3
ENG
WWOX
PIAS2
NOP58
IL3RA
S100A9
SPRED2
IRF8
ATP5F1B
SRSF6
VIP
SUPT16H
RBM10
ELL
LINC00313
FOXP4-AS1
HOTTIP
BCL2L12
FLOT1
AHCY
ANP32CP
RPS8
CDKN1C
LIN28B
SLC25A3
NGFR
DOCK1
RFC4
OGG1
ALB
ACTR3
CD247
RPL10A
SPTAN1
LUADT1
LINC01535
KDM3A
TAF12
UBR5
MLLT10
MARCKS
NUP62CL
TMPO
HLA-DQB1
CYLD
RPL19
LPP
RPS11
PFN1
RPL12
DKC1
IPO7
NCAM1
TUBA1A
PBX2
HGS
RPS25
SLA
EPIST
HNRNPAB
[truncated: 16,218 more rows]

## Sheet: Table S4
Table S4 Differential immune cell infiltration between the high-score and low-score groups
Type	p.value	q.value
Activated.B.cell	0.416651	0.563704
Activated.CD4.T.cell	0.00182962	0.0105203
Activated.CD8.T.cell	0.302053	0.440928
Activated.dendritic.cell	0.634819	0.730042
CD56bright.natural.killer.cell	0.0223617	0.0514319
CD56dim.natural.killer.cell	0.859183	0.859183
Eosinophil	4.06076e-07	9.33974e-06
Gamma.delta.T.cell	0.520024	0.629503
Immature..B.cell	0.0995586	0.176142
Immature.dendritic.cell	0.502732	0.629503
MDSC	0.0172835	0.0496902
Macrophage	0.0155297	0.0496902
Mast.cell	0.00351816	0.0134863
Monocyte	0.835377	0.859183
Natural.killer.T.cell	0.000129194	0.000990489
Natural.killer.cell	0.0400468	0.0837341
Neutrophil	3.64284e-05	0.000418927
Plasmacytoid.dendritic.cell	0.0028083	0.0129182
Regulatory.T.cell	0.0206688	0.0514319
T.follicular.helper.cell	0.828081	0.859183
Type.1.T.helper.cell	0.306732	0.440928
Type.17.T.helper.cell	0.088656	0.169924
Type.2.T.helper.cell	0.136906	0.224917

## Sheet: Table S5
Table S5 Differential immune function scores between the high-score and low-score groups
Type	p.value	q.value
APC_co_inhibition	0.00797741	0.0510422
APC_co_stimulation	0.0196954	0.051208
CCR	0.871597	0.871597
Check.point	0.0118222	0.0510422
Cytolytic_activity	0.076768	0.124748
HLA	0.316234	0.411104
Inflammation.promoting	0.04989	0.0952154
MHC_class_I	0.0512698	0.0952154
Parainflammation	0.299323	0.411104
T_cell_co.inhibition	0.0157053	0.0510422
T_cell_co.stimulation	0.409975	0.44414
Type_I_IFN_Reponse	0.397143	0.44414
Type_II_IFN_Reponse	0.00452673	0.0510422
